# Supplementary material for: 6-Bromo­imidazo[1,2-a]pyridin-8-amine
Source: Acta Crystallogr Sect E Struct Rep Online. 2011 Oct 5;67(Pt 11):o2838. doi: 10.1107/S1600536811040177 (PMC3247577; doi:10.1107/S1600536811040177)
Supplement: Supplementary file 1 [file e-67-o2838-sup1.cif]

##############################################################################
#                                                                            #
# This CIF contains the data in a paper accepted for publication in          #
# Acta Crystallographica Section E. It conforms to the requirements of       #
# Notes for Authors for Acta Crystallographica Section E, and has been       #
# peer reviewed under the auspices of the IUCr Commission on Journals.       #
#                                                                            #
# Full details of the Crystallographic Information File format               #
# are given in the paper "The Crystallographic Information File (CIF):       #
# a New Standard Archive File for Crystallography" by S. R. Hall, F. H.      #
# Allen and I. D. Brown [Acta Cryst. (1991), A47, 655-685].                  #
#                                                                            #
# The current version of the core CIF dictionary is obtainable from          #
# ftp://ftp.iucr.org/pub/cif_core.dic.                                       #
#                                                                            #
# Software is freely available for graphical display of the structure(s)     #
# in this CIF. For information consult the CIF software page                 #
# http://www.iucr.org/resources/cif/software.                                #
#                                                                            #
# This file may be used for bona fide research purposes within the           #
# scientific community so long as proper attribution is given to the journal # 
# article from which it was obtained.                                        #
#                                                                            #
##############################################################################
data_global
_audit_creation_method     SHELXL-97
_journal_date_recd_electronic     2011-09-29
_journal_date_accepted     2011-09-29
_journal_name_full     'Acta Crystallographica, Section E'
_journal_year     2011
_journal_volume     67
_journal_issue     11
_journal_page_first     o2838
_journal_page_last     o2838
_journal_paper_category     QO
_journal_coeditor_code     BT5659
_publ_contact_author
;
     Dr. Seik Weng Ng
     Department of Chemistry
     University of Malaya
     50603 Kuala Lumpur
     Malaysia
;
_publ_contact_author_email     seikweng@um.edu.my
_publ_contact_author_fax     '03 7967 4193'
_publ_contact_author_phone     '03 7967 6778'
_publ_section_title
;
6-Bromoimidazo[1,2-<i>a</i>]pyridin-8-amine
;
loop_
    _publ_author_name
    _publ_author_address
    'Dahmani, Siham'
;
Laboratoire de Chimie Organique Appliqu\'ee
Facult\'e des Sciences et Techniques
Universit\'e Sidi Mohamed Ben Abdallah
F\'es
Morocco
;
    'Kandri Rodi, Youssef'
;
Laboratoire de Chimie Organique Appliqu\'ee
Facult\'e des Sciences et Techniques
Universit\'e Sidi Mohamed Ben Abdallah
F\'es
Morocco
;
    'Capet, Frederic'
;
Unit\'e de Catalyse et de Chimie du Solide
Ecole Nationale Sup\'erieure de Chimie de Lille
Lille
France
;
    'Essassi, El Mokhtar'
;
Laboratoire de Chimie Organique H\'et\'erocyclique
P\^ole de Comp\'etences Pharmacochimie
Universit\'e Mohammed V-Agdal
BP 1014 Avenue Ibn Batout
Rabat
Morocco
;
    'Ng, Seik Weng'
;
     Department of Chemistry
     University of Malaya
     50603 Kuala Lumpur
     Malaysia
     and
     Chemistry Department
     King Abdulaziz University
     PO Box 80203 Jeddah
     Saudi Arabia
;
data_I
_audit_creation_method     SHELXL-97
_chemical_name_systematic
;
6-Bromoimidazo[1,2-<i>a</i>]pyridin-8-amine
;
_chemical_name_common     ?
_chemical_formula_moiety     'C7 H6 Br N3'
_chemical_formula_sum     'C7 H6 Br N3'
_chemical_formula_iupac     'C7 H6 Br N3'
_chemical_formula_weight     212.06
_chemical_melting_point     ?
_symmetry_cell_setting     monoclinic
_symmetry_space_group_name_H-M     'P 21/c'
_symmetry_space_group_name_Hall     '-P 2ybc'
loop_
    _symmetry_equiv_pos_as_xyz
    'x, y, z'
    '-x, y+1/2, -z+1/2'
    '-x, -y, -z'
    'x, -y-1/2, z-1/2'
_cell_length_a     15.1378(5)
_cell_length_b     21.2006(8)
_cell_length_c     6.9744(3)
_cell_angle_alpha     90.00
_cell_angle_beta     92.6106(7)
_cell_angle_gamma     90.00
_cell_volume     2235.97(15)
_cell_formula_units_Z     12
_cell_measurement_reflns_used     9878
_cell_measurement_theta_min     2.35
_cell_measurement_theta_max     28.15
_cell_measurement_temperature     100(2)
_exptl_crystal_description     prism
_exptl_crystal_colour     yellow
_exptl_crystal_size_max     0.13
_exptl_crystal_size_mid     0.04
_exptl_crystal_size_min     0.02
_exptl_crystal_density_diffrn     1.890
_exptl_crystal_density_meas     ?
_exptl_crystal_density_method     'not measured'
_exptl_crystal_F_000     1248
_exptl_absorpt_coefficient_mu     5.444
_exptl_absorpt_correction_type     multi-scan
_exptl_absorpt_process_details     'SADABS (Sheldrick, 1996)'
_exptl_absorpt_correction_T_min     0.5380
_exptl_absorpt_correction_T_max     0.8989
_diffrn_ambient_temperature     100(2)
_diffrn_radiation_type     MoK\a
_diffrn_radiation_wavelength     0.71073
_diffrn_radiation_source     'fine-focus sealed tube'
_diffrn_radiation_monochromator     graphite
_diffrn_measurement_device_type     'Bruker APEX DUO'
_diffrn_measurement_method     \w
_diffrn_detector_area_resol_mean     ?
_diffrn_reflns_number     44729
_diffrn_reflns_av_R_equivalents     0.0481
_diffrn_reflns_av_sigmaI/netI     0.0265
_diffrn_reflns_theta_min     1.65
_diffrn_reflns_theta_max     28.27
_diffrn_reflns_theta_full     28.27
_diffrn_measured_fraction_theta_max     0.999
_diffrn_measured_fraction_theta_full     0.999
_diffrn_reflns_limit_h_min     -20
_diffrn_reflns_limit_h_max     20
_diffrn_reflns_limit_k_min     -28
_diffrn_reflns_limit_k_max     28
_diffrn_reflns_limit_l_min     -9
_diffrn_reflns_limit_l_max     9
_diffrn_standards_number     0
_diffrn_standards_interval_count     0
_diffrn_standards_interval_time     0
_diffrn_standards_decay_%     0
_reflns_number_total     5538
_reflns_number_gt     4675
_reflns_threshold_expression     I>2\s(I)
_refine_ls_structure_factor_coef     Fsqd
_refine_ls_matrix_type     full
_refine_ls_R_factor_all     0.0430
_refine_ls_R_factor_gt     0.0310
_refine_ls_wR_factor_gt     0.0718
_refine_ls_wR_factor_ref     0.0777
_refine_ls_goodness_of_fit_ref     1.076
_refine_ls_restrained_S_all     1.075
_refine_ls_number_reflns     5538
_refine_ls_number_parameters     322
_refine_ls_number_restraints     6
_refine_ls_hydrogen_treatment     mixed
_refine_ls_weighting_scheme     calc
_refine_ls_weighting_details
         'calc w=1/[\s^2^(Fo^2^)+(0.0398P)^2^+2.2806P] where P=(Fo^2^+2Fc^2^)/3'
_atom_sites_solution_hydrogens     geom
_atom_sites_solution_primary     direct
_atom_sites_solution_secondary     difmap
_refine_ls_shift/su_max     0.001
_refine_ls_shift/su_mean     0.001
_refine_diff_density_max     1.149
_refine_diff_density_min     -0.457
_refine_ls_extinction_method     none
_refine_ls_extinction_coef     ?
loop_
    _atom_type_symbol
    _atom_type_description
    _atom_type_scat_dispersion_real
    _atom_type_scat_dispersion_imag
    _atom_type_scat_source
    'C' 'C' 0.0033 0.0016
                         'International Tables Vol C Tables 4.2.6.8 and 6.1.1.4'
    'H' 'H' 0.0000 0.0000
                         'International Tables Vol C Tables 4.2.6.8 and 6.1.1.4'
    'N' 'N' 0.0061 0.0033
                         'International Tables Vol C Tables 4.2.6.8 and 6.1.1.4'
    'Br' 'Br' -0.2901 2.4595
                         'International Tables Vol C Tables 4.2.6.8 and 6.1.1.4'
_computing_data_collection     'APEX2 (Bruker, 2009)'
_computing_cell_refinement     'SAINT (Bruker, 2009)'
_computing_data_reduction     'SAINT (Bruker, 2009)'
_computing_structure_solution     'SHELXS97 (Sheldrick, 2008)'
_computing_structure_refinement     'SHELXL97 (Sheldrick, 2008)'
_computing_molecular_graphics     'X-SEED (Barbour, 2001)'
_computing_publication_material     'publCIF (Westrip, 2010)'
loop_
    _atom_site_type_symbol
    _atom_site_label
    _atom_site_fract_x
    _atom_site_fract_y
    _atom_site_fract_z
    _atom_site_U_iso_or_equiv
    _atom_site_adp_type
    _atom_site_calc_flag
    _atom_site_refinement_flags
    _atom_site_occupancy
    _atom_site_symmetry_multiplicity
    _atom_site_disorder_assembly
    _atom_site_disorder_group
    Br Br1 1.107067(18) 0.309517(13) 0.81184(4) 0.02396(8) Uani d . 1 1 . .
    Br Br2 0.248212(17) 0.345125(13) 0.22269(4) 0.02332(8) Uani d . 1 1 . .
    Br Br3 0.930771(17) 0.485358(12) -0.30860(4) 0.01955(7) Uani d . 1 1 . .
    N N1 0.93022(14) 0.35309(10) 0.3739(3) 0.0147(4) Uani d . 1 1 . .
    N N2 0.78304(15) 0.35253(10) 0.3158(3) 0.0170(4) Uani d . 1 1 . .
    N N3 0.76115(15) 0.29900(11) 0.6916(3) 0.0179(4) Uani d D 1 1 . .
    N N4 0.46555(13) 0.23784(10) 0.3560(3) 0.0131(4) Uani d . 1 1 . .
    N N5 0.61032(14) 0.25193(10) 0.4281(3) 0.0153(4) Uani d . 1 1 . .
    N N6 0.58767(15) 0.38763(10) 0.3737(3) 0.0167(4) Uani d D 1 1 . .
    N N7 0.75458(14) 0.52802(10) 0.0966(3) 0.0144(4) Uani d . 1 1 . .
    N N8 0.60864(14) 0.52091(10) 0.1372(3) 0.0165(4) Uani d . 1 1 . .
    N N9 0.58646(14) 0.46594(10) -0.2438(3) 0.0164(4) Uani d D 1 1 . .
    C C1 1.00873(17) 0.34402(11) 0.4792(4) 0.0174(5) Uani d . 1 1 . .
    H H1 1.0643 0.3540 0.4290 0.021 Uiso calc R 1 1 . .
    C C2 1.00202(17) 0.32018(12) 0.6573(4) 0.0168(5) Uani d . 1 1 . .
    C C3 0.92127(17) 0.30293(11) 0.7364(4) 0.0167(5) Uani d . 1 1 . .
    H H3 0.9207 0.2850 0.8612 0.020 Uiso calc R 1 1 . .
    C C4 0.84294(17) 0.31237(11) 0.6302(4) 0.0145(5) Uani d . 1 1 . .
    C C5 0.84843(16) 0.33958(11) 0.4443(4) 0.0142(5) Uani d . 1 1 . .
    C C6 0.82481(18) 0.37419(12) 0.1590(4) 0.0196(5) Uani d . 1 1 . .
    H H6 0.7949 0.3870 0.0427 0.023 Uiso calc R 1 1 . .
    C C7 0.91483(18) 0.37524(13) 0.1893(4) 0.0194(5) Uani d . 1 1 . .
    H H7 0.9575 0.3884 0.1020 0.023 Uiso calc R 1 1 . .
    C C8 0.37957(17) 0.25553(12) 0.3112(4) 0.0158(5) Uani d . 1 1 . .
    H H8 0.3333 0.2254 0.2961 0.019 Uiso calc R 1 1 . .
    C C9 0.36455(17) 0.31802(12) 0.2898(4) 0.0162(5) Uani d . 1 1 . .
    C C10 0.43202(17) 0.36433(12) 0.3074(4) 0.0157(5) Uani d . 1 1 . .
    H H10 0.4183 0.4076 0.2870 0.019 Uiso calc R 1 1 . .
    C C11 0.51705(17) 0.34614(11) 0.3540(3) 0.0144(5) Uani d . 1 1 . .
    C C12 0.53420(16) 0.28070(11) 0.3834(3) 0.0134(5) Uani d . 1 1 . .
    C C13 0.58955(18) 0.18878(12) 0.4262(4) 0.0173(5) Uani d . 1 1 . .
    H H13 0.6312 0.1560 0.4528 0.021 Uiso calc R 1 1 . .
    C C14 0.50220(18) 0.17886(12) 0.3818(4) 0.0171(5) Uani d . 1 1 . .
    H H14 0.4726 0.1394 0.3708 0.021 Uiso calc R 1 1 . .
    C C15 0.83221(16) 0.52183(11) 0.0020(4) 0.0154(5) Uani d . 1 1 . .
    H H15 0.8873 0.5358 0.0574 0.018 Uiso calc R 1 1 . .
    C C16 0.82568(16) 0.49497(11) -0.1733(4) 0.0152(5) Uani d . 1 1 . .
    C C17 0.74557(16) 0.47370(11) -0.2611(4) 0.0142(5) Uani d . 1 1 . .
    H H17 0.7450 0.4540 -0.3835 0.017 Uiso calc R 1 1 . .
    C C18 0.66754(16) 0.48172(11) -0.1679(4) 0.0135(5) Uani d . 1 1 . .
    C C19 0.67320(16) 0.50949(11) 0.0182(4) 0.0131(5) Uani d . 1 1 . .
    C C20 0.65091(18) 0.54752(13) 0.2963(4) 0.0206(5) Uani d . 1 1 . .
    H H20 0.6217 0.5610 0.4069 0.025 Uiso calc R 1 1 . .
    C C21 0.73987(18) 0.55214(13) 0.2758(4) 0.0183(5) Uani d . 1 1 . .
    H H21 0.7827 0.5686 0.3662 0.022 Uiso calc R 1 1 . .
    H H31 0.7175(18) 0.2903(18) 0.608(4) 0.045(11) Uiso d D 1 1 . .
    H H32 0.755(3) 0.2726(15) 0.787(4) 0.047(12) Uiso d D 1 1 . .
    H H61 0.6413(10) 0.3726(14) 0.367(4) 0.021(8) Uiso d D 1 1 . .
    H H62 0.581(2) 0.4227(9) 0.307(4) 0.019(8) Uiso d D 1 1 . .
    H H91 0.5382(13) 0.4706(14) -0.181(4) 0.018(8) Uiso d D 1 1 . .
    H H92 0.586(2) 0.4427(14) -0.348(3) 0.033(10) Uiso d D 1 1 . .
loop_
    _atom_site_aniso_label
    _atom_site_aniso_U_11
    _atom_site_aniso_U_22
    _atom_site_aniso_U_33
    _atom_site_aniso_U_12
    _atom_site_aniso_U_13
    _atom_site_aniso_U_23
    Br1 0.01367(13) 0.02313(14) 0.03436(16) -0.00028(10) -0.00679(11)
                                                                     0.00462(11)
    Br2 0.01282(13) 0.02352(14) 0.03321(16) 0.00291(10) -0.00335(10) 0.00457(11)
    Br3 0.01248(12) 0.02091(13) 0.02567(14) -0.00039(9) 0.00531(9) -0.00224(10)
    N1 0.0135(10) 0.0149(10) 0.0158(10) -0.0029(8) 0.0020(8) -0.0011(8)
    N2 0.0168(10) 0.0159(10) 0.0182(11) -0.0023(8) -0.0023(8) 0.0018(8)
    N3 0.0138(11) 0.0231(12) 0.0167(11) -0.0022(9) 0.0012(8) 0.0053(9)
    N4 0.0119(10) 0.0138(10) 0.0135(10) 0.0000(8) -0.0009(8) 0.0002(8)
    N5 0.0155(10) 0.0162(10) 0.0142(10) 0.0002(8) -0.0006(8) 0.0010(8)
    N6 0.0151(11) 0.0132(10) 0.0215(11) -0.0021(8) -0.0002(9) -0.0003(8)
    N7 0.0110(10) 0.0150(10) 0.0171(10) -0.0012(8) -0.0015(8) -0.0009(8)
    N8 0.0155(10) 0.0158(10) 0.0183(11) 0.0003(8) 0.0021(8) -0.0005(8)
    N9 0.0117(10) 0.0190(11) 0.0184(11) -0.0017(8) -0.0014(8) -0.0056(9)
    C1 0.0107(11) 0.0159(12) 0.0255(14) -0.0003(9) 0.0009(10) -0.0034(10)
    C2 0.0121(11) 0.0141(11) 0.0240(13) 0.0007(9) -0.0028(10) -0.0009(10)
    C3 0.0178(13) 0.0122(11) 0.0201(13) -0.0009(9) -0.0005(10) 0.0007(9)
    C4 0.0140(12) 0.0105(10) 0.0190(12) -0.0007(9) 0.0018(9) -0.0007(9)
    C5 0.0122(11) 0.0119(11) 0.0187(12) -0.0014(9) 0.0021(9) -0.0018(9)
    C6 0.0210(13) 0.0185(12) 0.0188(13) -0.0054(10) -0.0037(10) 0.0033(10)
    C7 0.0224(13) 0.0198(12) 0.0162(12) -0.0052(10) 0.0022(10) 0.0023(10)
    C8 0.0140(12) 0.0176(12) 0.0156(12) -0.0023(9) -0.0016(9) 0.0005(9)
    C9 0.0123(11) 0.0184(12) 0.0177(12) 0.0028(9) -0.0007(9) 0.0000(10)
    C10 0.0183(12) 0.0136(11) 0.0153(12) 0.0021(9) 0.0008(9) -0.0009(9)
    C11 0.0166(12) 0.0153(11) 0.0113(11) 0.0000(9) -0.0001(9) -0.0019(9)
    C12 0.0129(11) 0.0159(11) 0.0113(11) -0.0019(9) -0.0002(9) -0.0014(9)
    C13 0.0195(13) 0.0156(12) 0.0169(12) 0.0023(10) 0.0018(10) 0.0028(9)
    C14 0.0220(13) 0.0119(11) 0.0177(12) 0.0017(10) 0.0030(10) 0.0008(9)
    C15 0.0104(11) 0.0152(11) 0.0204(12) -0.0015(9) -0.0002(9) 0.0014(10)
    C16 0.0118(11) 0.0125(11) 0.0215(13) 0.0010(9) 0.0023(9) 0.0024(9)
    C17 0.0141(12) 0.0136(11) 0.0149(12) 0.0002(9) -0.0001(9) 0.0003(9)
    C18 0.0133(11) 0.0106(10) 0.0164(12) 0.0001(9) -0.0005(9) 0.0022(9)
    C19 0.0113(11) 0.0112(11) 0.0168(12) 0.0001(9) 0.0009(9) 0.0021(9)
    C20 0.0232(14) 0.0213(13) 0.0174(13) 0.0005(11) 0.0038(10) -0.0026(10)
    C21 0.0204(13) 0.0207(13) 0.0138(12) -0.0024(10) -0.0012(10) -0.0024(10)
loop_
    _geom_bond_atom_site_label_1
    _geom_bond_atom_site_label_2
    _geom_bond_site_symmetry_2
    _geom_bond_distance
    _geom_bond_publ_flag
    Br1 C2 . 1.893(3) ?
    Br2 C9 . 1.891(3) ?
    Br3 C16 . 1.897(3) ?
    N1 C7 . 1.380(3) ?
    N1 C1 . 1.382(3) ?
    N1 C5 . 1.383(3) ?
    N2 C5 . 1.333(3) ?
    N2 C6 . 1.367(3) ?
    N3 C4 . 1.358(3) ?
    N3 H31 . 0.883(10) ?
    N3 H32 . 0.880(10) ?
    N4 C14 . 1.377(3) ?
    N4 C8 . 1.377(3) ?
    N4 C12 . 1.387(3) ?
    N5 C12 . 1.328(3) ?
    N5 C13 . 1.375(3) ?
    N6 C11 . 1.386(3) ?
    N6 H61 . 0.875(10) ?
    N6 H62 . 0.881(10) ?
    N7 C21 . 1.378(3) ?
    N7 C15 . 1.380(3) ?
    N7 C19 . 1.382(3) ?
    N8 C19 . 1.333(3) ?
    N8 C20 . 1.377(3) ?
    N9 C18 . 1.356(3) ?
    N9 H91 . 0.874(10) ?
    N9 H92 . 0.876(10) ?
    C1 C2 . 1.350(4) ?
    C1 H1 . 0.9500 ?
    C2 C3 . 1.412(4) ?
    C3 C4 . 1.384(4) ?
    C3 H3 . 0.9500 ?
    C4 C5 . 1.425(3) ?
    C6 C7 . 1.370(4) ?
    C6 H6 . 0.9500 ?
    C7 H7 . 0.9500 ?
    C8 C9 . 1.351(4) ?
    C8 H8 . 0.9500 ?
    C9 C10 . 1.418(4) ?
    C10 C11 . 1.369(4) ?
    C10 H10 . 0.9500 ?
    C11 C12 . 1.425(3) ?
    C13 C14 . 1.361(4) ?
    C13 H13 . 0.9500 ?
    C14 H14 . 0.9500 ?
    C15 C16 . 1.348(4) ?
    C15 H15 . 0.9500 ?
    C16 C17 . 1.408(3) ?
    C17 C18 . 1.385(3) ?
    C17 H17 . 0.9500 ?
    C18 C19 . 1.424(3) ?
    C20 C21 . 1.364(4) ?
    C20 H20 . 0.9500 ?
    C21 H21 . 0.9500 ?
loop_
    _geom_angle_atom_site_label_1
    _geom_angle_atom_site_label_2
    _geom_angle_atom_site_label_3
    _geom_angle_site_symmetry_1
    _geom_angle_site_symmetry_3
    _geom_angle
    _geom_angle_publ_flag
    C7 N1 C1 . . 130.4(2) ?
    C7 N1 C5 . . 106.6(2) ?
    C1 N1 C5 . . 123.0(2) ?
    C5 N2 C6 . . 104.5(2) ?
    C4 N3 H31 . . 120(3) ?
    C4 N3 H32 . . 121(3) ?
    H31 N3 H32 . . 105(4) ?
    C14 N4 C8 . . 130.4(2) ?
    C14 N4 C12 . . 106.4(2) ?
    C8 N4 C12 . . 123.2(2) ?
    C12 N5 C13 . . 104.4(2) ?
    C11 N6 H61 . . 118(2) ?
    C11 N6 H62 . . 114(2) ?
    H61 N6 H62 . . 112(3) ?
    C21 N7 C15 . . 130.2(2) ?
    C21 N7 C19 . . 106.6(2) ?
    C15 N7 C19 . . 123.2(2) ?
    C19 N8 C20 . . 104.4(2) ?
    C18 N9 H91 . . 123(2) ?
    C18 N9 H92 . . 116(2) ?
    H91 N9 H92 . . 120(3) ?
    C2 C1 N1 . . 116.3(2) ?
    C2 C1 H1 . . 121.9 ?
    N1 C1 H1 . . 121.9 ?
    C1 C2 C3 . . 124.0(2) ?
    C1 C2 Br1 . . 118.2(2) ?
    C3 C2 Br1 . . 117.8(2) ?
    C4 C3 C2 . . 119.3(2) ?
    C4 C3 H3 . . 120.3 ?
    C2 C3 H3 . . 120.3 ?
    N3 C4 C3 . . 124.9(2) ?
    N3 C4 C5 . . 117.6(2) ?
    C3 C4 C5 . . 117.5(2) ?
    N2 C5 N1 . . 111.6(2) ?
    N2 C5 C4 . . 128.5(2) ?
    N1 C5 C4 . . 119.8(2) ?
    N2 C6 C7 . . 112.0(2) ?
    N2 C6 H6 . . 124.0 ?
    C7 C6 H6 . . 124.0 ?
    C6 C7 N1 . . 105.3(2) ?
    C6 C7 H7 . . 127.4 ?
    N1 C7 H7 . . 127.4 ?
    C9 C8 N4 . . 116.4(2) ?
    C9 C8 H8 . . 121.8 ?
    N4 C8 H8 . . 121.8 ?
    C8 C9 C10 . . 123.5(2) ?
    C8 C9 Br2 . . 118.4(2) ?
    C10 C9 Br2 . . 118.03(18) ?
    C11 C10 C9 . . 119.4(2) ?
    C11 C10 H10 . . 120.3 ?
    C9 C10 H10 . . 120.3 ?
    C10 C11 N6 . . 123.9(2) ?
    C10 C11 C12 . . 118.2(2) ?
    N6 C11 C12 . . 118.0(2) ?
    N5 C12 N4 . . 111.6(2) ?
    N5 C12 C11 . . 129.2(2) ?
    N4 C12 C11 . . 119.2(2) ?
    C14 C13 N5 . . 111.8(2) ?
    C14 C13 H13 . . 124.1 ?
    N5 C13 H13 . . 124.1 ?
    C13 C14 N4 . . 105.7(2) ?
    C13 C14 H14 . . 127.1 ?
    N4 C14 H14 . . 127.1 ?
    C16 C15 N7 . . 116.4(2) ?
    C16 C15 H15 . . 121.8 ?
    N7 C15 H15 . . 121.8 ?
    C15 C16 C17 . . 123.8(2) ?
    C15 C16 Br3 . . 117.90(19) ?
    C17 C16 Br3 . . 118.32(19) ?
    C18 C17 C16 . . 119.5(2) ?
    C18 C17 H17 . . 120.2 ?
    C16 C17 H17 . . 120.2 ?
    N9 C18 C17 . . 124.2(2) ?
    N9 C18 C19 . . 118.3(2) ?
    C17 C18 C19 . . 117.5(2) ?
    N8 C19 N7 . . 111.6(2) ?
    N8 C19 C18 . . 128.8(2) ?
    N7 C19 C18 . . 119.6(2) ?
    C21 C20 N8 . . 111.7(2) ?
    C21 C20 H20 . . 124.2 ?
    N8 C20 H20 . . 124.2 ?
    C20 C21 N7 . . 105.6(2) ?
    C20 C21 H21 . . 127.2 ?
    N7 C21 H21 . . 127.2 ?
loop_
    _geom_torsion_atom_site_label_1
    _geom_torsion_atom_site_label_2
    _geom_torsion_atom_site_label_3
    _geom_torsion_atom_site_label_4
    _geom_torsion_site_symmetry_1
    _geom_torsion_site_symmetry_2
    _geom_torsion_site_symmetry_3
    _geom_torsion_site_symmetry_4
    _geom_torsion
    _geom_torsion_publ_flag
    C7 N1 C1 C2 . . . . -178.7(2) ?
    C5 N1 C1 C2 . . . . 0.7(4) ?
    N1 C1 C2 C3 . . . . 1.9(4) ?
    N1 C1 C2 Br1 . . . . -177.80(17) ?
    C1 C2 C3 C4 . . . . -2.1(4) ?
    Br1 C2 C3 C4 . . . . 177.53(18) ?
    C2 C3 C4 N3 . . . . -178.6(2) ?
    C2 C3 C4 C5 . . . . -0.2(4) ?
    C6 N2 C5 N1 . . . . 0.7(3) ?
    C6 N2 C5 C4 . . . . -176.3(2) ?
    C7 N1 C5 N2 . . . . -0.6(3) ?
    C1 N1 C5 N2 . . . . 179.8(2) ?
    C7 N1 C5 C4 . . . . 176.6(2) ?
    C1 N1 C5 C4 . . . . -3.0(4) ?
    N3 C4 C5 N2 . . . . -2.2(4) ?
    C3 C4 C5 N2 . . . . 179.3(2) ?
    N3 C4 C5 N1 . . . . -178.9(2) ?
    C3 C4 C5 N1 . . . . 2.6(3) ?
    C5 N2 C6 C7 . . . . -0.5(3) ?
    N2 C6 C7 N1 . . . . 0.1(3) ?
    C1 N1 C7 C6 . . . . 179.8(2) ?
    C5 N1 C7 C6 . . . . 0.3(3) ?
    C14 N4 C8 C9 . . . . -178.1(2) ?
    C12 N4 C8 C9 . . . . 1.6(4) ?
    N4 C8 C9 C10 . . . . 1.3(4) ?
    N4 C8 C9 Br2 . . . . 178.65(17) ?
    C8 C9 C10 C11 . . . . -2.0(4) ?
    Br2 C9 C10 C11 . . . . -179.38(19) ?
    C9 C10 C11 N6 . . . . 179.7(2) ?
    C9 C10 C11 C12 . . . . -0.1(4) ?
    C13 N5 C12 N4 . . . . 0.9(3) ?
    C13 N5 C12 C11 . . . . -176.2(2) ?
    C14 N4 C12 N5 . . . . -1.3(3) ?
    C8 N4 C12 N5 . . . . 179.0(2) ?
    C14 N4 C12 C11 . . . . 176.1(2) ?
    C8 N4 C12 C11 . . . . -3.6(4) ?
    C10 C11 C12 N5 . . . . 179.6(2) ?
    N6 C11 C12 N5 . . . . -0.2(4) ?
    C10 C11 C12 N4 . . . . 2.7(3) ?
    N6 C11 C12 N4 . . . . -177.1(2) ?
    C12 N5 C13 C14 . . . . -0.2(3) ?
    N5 C13 C14 N4 . . . . -0.6(3) ?
    C8 N4 C14 C13 . . . . -179.2(2) ?
    C12 N4 C14 C13 . . . . 1.1(3) ?
    C21 N7 C15 C16 . . . . 178.8(2) ?
    C19 N7 C15 C16 . . . . -1.5(4) ?
    N7 C15 C16 C17 . . . . 0.1(4) ?
    N7 C15 C16 Br3 . . . . -179.89(17) ?
    C15 C16 C17 C18 . . . . 1.8(4) ?
    Br3 C16 C17 C18 . . . . -178.21(18) ?
    C16 C17 C18 N9 . . . . 176.5(2) ?
    C16 C17 C18 C19 . . . . -2.3(3) ?
    C20 N8 C19 N7 . . . . -0.1(3) ?
    C20 N8 C19 C18 . . . . 179.5(2) ?
    C21 N7 C19 N8 . . . . 0.3(3) ?
    C15 N7 C19 N8 . . . . -179.5(2) ?
    C21 N7 C19 C18 . . . . -179.3(2) ?
    C15 N7 C19 C18 . . . . 0.9(4) ?
    N9 C18 C19 N8 . . . . 2.6(4) ?
    C17 C18 C19 N8 . . . . -178.5(2) ?
    N9 C18 C19 N7 . . . . -177.8(2) ?
    C17 C18 C19 N7 . . . . 1.0(3) ?
    C19 N8 C20 C21 . . . . -0.2(3) ?
    N8 C20 C21 N7 . . . . 0.4(3) ?
    C15 N7 C21 C20 . . . . 179.3(2) ?
    C19 N7 C21 C20 . . . . -0.4(3) ?
loop_
    _geom_hbond_atom_site_label_D
    _geom_hbond_atom_site_label_H
    _geom_hbond_atom_site_label_A
    _geom_hbond_site_symmetry_A
    _geom_hbond_distance_DH
    _geom_hbond_distance_HA
    _geom_hbond_distance_DA
    _geom_hbond_angle_DHA
    _geom_hbond_publ_flag
    N3 H31 N5 . 0.880(10)
                        2.160(10)
                                3.034(3) 169(4) yes
    N6 H61 N2 . 0.880(10)
                        2.230(10)
                                3.094(3) 168(3) yes
    N9 H91 N8 3_665 0.870(10)
                            2.27(2) 3.091(3) 158(3) yes
    N9 H92 N6 1_554 0.880(10)
                            2.270(10)
                                    3.143(3) 177(3) yes
