# Supplementary material for: 6-Bromo­imidazo[1,2-a]pyridin-8-amine
Source: Acta Crystallogr Sect E Struct Rep Online. 2011 Oct 5;67(Pt 11):o2838. doi: 10.1107/S1600536811040177 (PMC3247577; doi:10.1107/S1600536811040177)
Supplement: Supplementary file 2 [file e-67-o2838-Isup2.hkl]

# 
# h,k,l, Fc-squared, Fo-squared, sigma(Fo-squared) and status flag 
# 
data_I
_shelx_title '  P21/c' 
_shelx_refln_list_code          4 
_shelx_F_calc_maximum      452.61 
_exptl_crystal_F_000      1248.00 
_reflns_d_resolution_high  0.7503 
 
loop_ 
 _symmetry_equiv_pos_as_xyz 
 'x, y, z' 
 '-x, y+1/2, -z+1/2' 
 '-x, -y, -z' 
 'x, -y-1/2, z-1/2' 
 
_cell_length_a    15.1378 
_cell_length_b    21.2006 
_cell_length_c     6.9744 
_cell_angle_alpha  90.000 
_cell_angle_beta   92.611 
_cell_angle_gamma  90.000 
 
_shelx_F_squared_multiplier     1.000 
 
loop_ 
 _refln_index_h 
 _refln_index_k 
 _refln_index_l 
 _refln_F_squared_calc 
 _refln_F_squared_meas 
 _refln_F_squared_sigma 
 _refln_observed_status 
   2   0   0       49.24       71.34      4.96 o 
   3   0   0     2625.83     2583.15    154.31 o 
   4   0   0     1091.47     1291.07     49.70 o 
   5   0   0     4247.14     4446.57     99.93 o 
   6   0   0    87476.04   102850.47   1877.90 o 
   7   0   0    17544.25    19950.92    412.35 o 
   8   0   0     9997.33    11338.86    237.28 o 
   9   0   0       21.54       62.43     20.38 o 
  10   0   0     2166.95     2424.24     62.46 o 
  11   0   0     1178.18     1358.43     55.40 o 
  12   0   0    31123.52    34130.31    811.76 o 
  13   0   0     3192.14     3391.03     85.30 o 
  14   0   0     5243.44     5333.96    173.97 o 
  15   0   0      372.85      476.88     50.94 o 
  16   0   0     5986.36     6708.94    217.33 o 
  17   0   0     4267.33     4532.73    161.67 o 
  18   0   0        6.43      117.64     64.24 o 
  19   0   0      621.92      801.34    130.64 o 
  20   0   0      584.08      760.64     74.85 o 
   1   1   0     4703.24     5000.96     92.46 o 
   2   1   0      279.79      290.46      7.87 o 
   3   1   0     2348.31     2418.17     67.38 o 
   4   1   0     5350.82     5904.56    131.49 o 
   5   1   0      571.55      611.71     11.37 o 
   6   1   0     7840.45     8613.59    103.70 o 
   7   1   0    22901.20    25615.85    318.20 o 
   8   1   0     6612.18     7432.67    104.74 o 
   9   1   0     9245.86    10615.52    164.02 o 
  10   1   0     3335.27     3602.67     63.72 o 
  11   1   0      882.11     1040.33     27.04 o 
  12   1   0    12472.91    13156.94    209.52 o 
  13   1   0     5133.59     5301.45     91.74 o 
  14   1   0      224.82      274.27     25.59 o 
  15   1   0    10861.54    11575.31    247.15 o 
  16   1   0     3265.90     3583.91     95.46 o 
  17   1   0       28.50      103.10     47.36 o 
  18   1   0      388.47      455.36     46.57 o 
  19   1   0      512.48      562.34     48.57 o 
  20   1   0      442.26      458.95     50.44 o 
   0   2   0     1623.54     1629.88     29.98 o 
   1   2   0     2246.63     2241.39     35.85 o 
   2   2   0     2766.70     2884.99     80.57 o 
   3   2   0    14064.14    14962.42    396.55 o 
   4   2   0      119.44      138.71      9.88 o 
   5   2   0      582.97      620.41     13.79 o 
   6   2   0      149.57      217.49      9.33 o 
   7   2   0     4102.14     4082.91     53.81 o 
   8   2   0    36096.54    43087.34    555.28 o 
   9   2   0    14289.45    15972.37    212.12 o 
  10   2   0     5239.87     5764.83     79.67 o 
  11   2   0      944.62      994.52     23.46 o 
  12   2   0     4125.32     4376.67     77.35 o 
  13   2   0     1344.43     1522.95     42.81 o 
  14   2   0     9004.38     9803.55    172.87 o 
  15   2   0     8151.55     8589.11    154.27 o 
  16   2   0     1154.52     1185.26     42.56 o 
  17   2   0        1.94       33.71     37.83 o 
  18   2   0       38.65      132.46     41.69 o 
  19   2   0     2200.76     2314.15     84.04 o 
  20   2   0     3396.69     3348.73    102.10 o 
   1   3   0        2.55        2.50      3.10 o 
   2   3   0     7246.45     7631.54    129.21 o 
   3   3   0    21992.33    22513.10    480.70 o 
   4   3   0     1758.09     1871.03     61.33 o 
   5   3   0      231.34      235.45     11.86 o 
   6   3   0      438.52      492.33     14.33 o 
   7   3   0       61.02       75.77      9.31 o 
   8   3   0     1925.44     2172.08     34.55 o 
   9   3   0     4483.41     4926.36     62.27 o 
  10   3   0       99.99      124.08     14.15 o 
  11   3   0     1258.45     1400.18     42.39 o 
  12   3   0      247.77      344.55     22.58 o 
  13   3   0      128.65      236.42     30.34 o 
  14   3   0      169.28      238.00     26.15 o 
  15   3   0      116.45      162.02     27.47 o 
  16   3   0      279.38      343.35     33.29 o 
  17   3   0      158.55      215.80     34.89 o 
  18   3   0        0.63       25.65     41.06 o 
  19   3   0      454.56      494.07     51.97 o 
  20   3   0      886.54      898.35     69.43 o 
   0   4   0    11648.57    12172.55    204.23 o 
   1   4   0       77.15       91.26      3.97 o 
   2   4   0     6238.11     6178.17     98.50 o 
   3   4   0     5396.66     5484.24    106.42 o 
   4   4   0    18423.09    20019.31    420.64 o 
   5   4   0     3975.14     4049.36    115.99 o 
   6   4   0       41.99       33.11     12.25 o 
   7   4   0     7357.11     8368.02    144.87 o 
   8   4   0    10667.24    11513.76    160.60 o 
   9   4   0     4908.01     5445.49     82.09 o 
  10   4   0       83.98       62.62     14.61 o 
  11   4   0      302.49      277.84     14.63 o 
  12   4   0      549.54      628.45     29.50 o 
  13   4   0     3007.42     3342.44     70.10 o 
  14   4   0      712.93      839.09     32.26 o 
  15   4   0     4740.27     4799.69     95.53 o 
  16   4   0        0.03        8.98     29.24 o 
  17   4   0      213.30      314.36     36.35 o 
  18   4   0     1817.30     1862.62     61.28 o 
  19   4   0      223.49      225.98     44.93 o 
   1   5   0     3380.78     3085.33     40.05 o 
   2   5   0      105.22       43.64      7.34 o 
   3   5   0      830.98      818.47     21.05 o 
   4   5   0     4014.17     4089.82     90.12 o 
   5   5   0    21661.42    22327.80    542.72 o 
   6   5   0       90.27      100.74     13.73 o 
   7   5   0    15555.72    16909.47    286.73 o 
   8   5   0      109.36      136.63     16.62 o 
   9   5   0     1022.85      951.10     30.36 o 
  10   5   0      728.60      917.74     33.15 o 
  11   5   0     5306.56     5783.88     88.38 o 
  12   5   0      173.39      173.23     26.19 o 
  13   5   0     2743.25     3023.60     78.04 o 
  14   5   0        0.26       36.33     27.51 o 
  15   5   0     4471.06     4666.98     93.50 o 
  16   5   0       52.50      113.49     29.94 o 
  17   5   0     3495.09     3563.43     89.07 o 
  18   5   0      746.16      735.23     43.44 o 
  19   5   0      409.07      432.69     46.70 o 
   0   6   0   204856.84   221870.09   3709.95 o 
   1   6   0    45889.60    47744.54    618.72 o 
   2   6   0     1451.02     1465.23     21.37 o 
   3   6   0      736.45      721.47     24.37 o 
   4   6   0     1895.92     2035.97     41.58 o 
   5   6   0     9337.67     9859.47    170.37 o 
   6   6   0    17993.82    17674.15    310.09 o 
   7   6   0     7676.68     7916.11    138.52 o 
   8   6   0     1854.45     1913.78     45.01 o 
   9   6   0       51.38      103.63     19.13 o 
  10   6   0     2626.64     2909.77     62.38 o 
  11   6   0       14.54        7.61     29.77 o 
  12   6   0    19811.75    21272.25    394.79 o 
  13   6   0      932.31     1065.01     35.99 o 
  14   6   0      199.65      221.41     25.49 o 
  15   6   0        8.19       84.70     27.25 o 
  16   6   0     6325.86     6427.29    173.07 o 
  17   6   0     1638.18     1685.99     54.03 o 
  18   6   0        5.88       59.47     36.86 o 
  19   6   0       73.62       82.70     39.55 o 
   1   7   0    10581.00    10698.87    133.95 o 
   2   7   0      576.89      501.63     11.20 o 
   3   7   0     1612.64     1601.36     33.19 o 
   4   7   0       11.93       -9.21     11.86 o 
   5   7   0     2422.93     2635.15     62.95 o 
   6   7   0     1569.62     1331.27     39.08 o 
   7   7   0    21837.69    23602.89    464.40 o 
   8   7   0     1440.22     1511.86     40.80 o 
   9   7   0     3334.01     3526.33     93.66 o 
  10   7   0     4325.84     4733.81     91.08 o 
  11   7   0     5167.95     5574.47     97.79 o 
  12   7   0    11075.96    11900.01    210.12 o 
  13   7   0     7979.05     8570.93    192.40 o 
  14   7   0      463.79      462.83     45.26 o 
  15   7   0     5682.33     6071.75    128.68 o 
  16   7   0     4123.92     4404.49     92.65 o 
  17   7   0     1376.16     1448.95     49.08 o 
  18   7   0      503.68      506.82     40.60 o 
  19   7   0      877.62      913.43     47.12 o 
   0   8   0     1236.02     1294.84     28.27 o 
   1   8   0     1834.27     1869.60     27.35 o 
   2   8   0      513.01      511.32     12.01 o 
   3   8   0     2359.67     2320.66     32.78 o 
   4   8   0     1189.11     1079.08     21.93 o 
   5   8   0     4967.55     5130.14     93.26 o 
   6   8   0      196.53      220.32     18.74 o 
   7   8   0     4852.79     5035.62     93.59 o 
   8   8   0    21929.82    24099.85    408.62 o 
   9   8   0    15218.38    15631.88    268.51 o 
  10   8   0     5626.37     5949.02    111.15 o 
  11   8   0      364.85      425.48     28.73 o 
  12   8   0      928.24     1027.34     50.37 o 
  13   8   0     8311.71     8940.73    201.34 o 
  14   8   0     2623.77     2969.03     93.40 o 
  15   8   0     7353.95     7849.55    185.70 o 
  16   8   0     1589.42     1621.07     56.53 o 
  17   8   0      142.02      222.92     38.84 o 
  18   8   0      510.71      522.79     47.84 o 
  19   8   0     2835.35     2935.61    142.41 o 
   1   9   0      313.82      373.12     10.37 o 
   2   9   0    24840.89    25464.70    331.50 o 
   3   9   0    41961.40    42532.18    525.27 o 
   4   9   0    17179.25    17808.30    246.04 o 
   5   9   0     1168.81     1280.82     28.24 o 
   6   9   0      186.86      144.94     18.05 o 
   7   9   0      371.56      448.67     23.22 o 
   8   9   0     7165.17     7643.46    137.62 o 
   9   9   0    14312.90    15146.10    260.97 o 
  10   9   0      666.04      732.43     39.76 o 
  11   9   0     3258.93     3568.87     90.68 o 
  12   9   0      673.68      795.14     37.30 o 
  13   9   0     1395.36     1552.82     68.42 o 
  14   9   0     1004.15     1075.40     56.87 o 
  15   9   0      406.93      553.14     53.17 o 
  16   9   0      220.82      328.93     54.24 o 
  17   9   0     1052.54     1011.29     48.29 o 
  18   9   0       25.22       90.83     65.16 o 
  19   9   0     3157.38     3255.04    103.30 o 
   0  10   0       22.67       38.31     11.19 o 
   1  10   0    17622.06    18194.49    227.30 o 
   2  10   0    13468.95    12927.84    169.93 o 
   3  10   0      444.52      483.66     11.62 o 
   4  10   0    30533.85    30322.41    394.52 o 
   5  10   0    12213.42    12264.60    171.23 o 
   6  10   0       16.12       47.61     18.68 o 
   7  10   0      847.37      942.26     30.71 o 
   8  10   0    10603.10    11280.07    236.17 o 
   9  10   0      595.15      699.64     31.29 o 
  10  10   0    10114.61    10471.92    186.03 o 
  11  10   0      476.13      594.02     37.75 o 
  12  10   0      547.52      634.41     41.05 o 
  13  10   0      459.40      547.63     50.00 o 
  14  10   0      551.86      667.92     53.57 o 
  15  10   0       82.14      119.01     85.70 o 
  16  10   0     1105.66     1217.58     67.03 o 
  17  10   0      792.11      931.38     67.03 o 
  18  10   0     3731.39     4024.12    125.92 o 
   1  11   0    11070.53    10826.65    136.99 o 
   2  11   0       17.63       26.89     10.14 o 
   3  11   0     1626.50     1531.29     28.81 o 
   4  11   0     2437.62     2363.23     35.93 o 
   5  11   0    31653.49    32176.90    450.45 o 
   6  11   0     4041.82     3646.16     62.93 o 
   7  11   0      596.63      648.28     27.87 o 
   8  11   0        7.59       37.17     23.96 o 
   9  11   0      666.17      680.08     32.18 o 
  10  11   0     2922.81     3034.15     71.16 o 
  11  11   0    22946.46    24343.67    415.92 o 
  12  11   0     3456.75     3734.57     94.49 o 
  13  11   0      511.35      540.09     51.60 o 
  14  11   0       33.88       77.71     49.63 o 
  15  11   0      118.27      288.07     54.48 o 
  16  11   0     1452.67     1511.24     73.30 o 
  17  11   0     9738.78    10469.04    242.27 o 
  18  11   0     3846.16     4117.16    128.78 o 
   0  12   0     3435.31     3424.64     64.96 o 
   1  12   0      203.78      188.65     11.49 o 
   2  12   0       27.66       40.74     11.17 o 
   3  12   0      542.67      528.51     15.36 o 
   4  12   0     2398.12     2314.03     36.21 o 
   5  12   0       98.67      123.79     11.04 o 
   6  12   0       71.52      100.57     13.87 o 
   7  12   0     1377.01     1309.63     38.93 o 
   8  12   0      540.84      547.40     30.69 o 
   9  12   0     1809.47     1946.46     54.21 o 
  10  12   0     1629.74     1621.16     54.25 o 
  11  12   0      127.91      193.73     32.42 o 
  12  12   0      717.62      874.48     56.88 o 
  13  12   0     2930.53     3146.56    199.88 o 
  14  12   0       17.03      147.00     52.72 o 
  15  12   0      687.92      666.56     61.87 o 
  16  12   0     2524.54     2448.87     90.45 o 
  17  12   0       22.35      133.03     64.42 o 
  18  12   0       22.75      138.77     66.25 o 
   1  13   0        7.22       -4.46     11.22 o 
   2  13   0      489.56      470.28     15.87 o 
   3  13   0     3660.81     3576.09     53.49 o 
   4  13   0     4148.41     4052.44     56.70 o 
   5  13   0     1869.91     1693.62     31.21 o 
   6  13   0      456.89      410.50     15.97 o 
   7  13   0      356.54      384.90     19.85 o 
   8  13   0      258.90      295.70     29.62 o 
   9  13   0     2310.11     2288.38     63.24 o 
  10  13   0     1101.81     1223.03     57.08 o 
  11  13   0     5122.49     5094.84    104.39 o 
  12  13   0      933.65     1013.60     67.35 o 
  13  13   0     1425.56     1481.27     91.88 o 
  14  13   0     1495.76     1483.59     71.37 o 
  15  13   0      540.46      526.83     63.54 o 
  16  13   0     1144.53     1133.18     73.48 o 
  17  13   0     1034.41     1095.38     75.55 o 
   0  14   0      330.06      450.74     27.47 o 
   1  14   0      879.76      952.37     20.57 o 
   2  14   0     1586.12     1458.92     31.37 o 
   3  14   0        7.25       42.26     13.86 o 
   4  14   0     7805.21     7510.79    108.96 o 
   5  14   0      141.49      183.37     14.07 o 
   6  14   0      263.47      251.73     14.43 o 
   7  14   0     1365.46     1376.33     34.52 o 
   8  14   0     2703.69     2813.01    124.68 o 
   9  14   0      217.93      233.24     32.56 o 
  10  14   0     4819.55     4955.60    102.46 o 
  11  14   0       39.00       62.02     34.95 o 
  12  14   0      536.21      604.25     41.54 o 
  13  14   0     1231.74     1325.52     77.71 o 
  14  14   0      302.65      221.20     59.41 o 
  15  14   0      802.96      878.55     69.69 o 
  16  14   0      810.77      880.05     72.93 o 
  17  14   0       16.84      119.04     67.85 o 
   1  15   0       43.29       69.45     18.40 o 
   2  15   0    10690.54    10610.12    155.74 o 
   3  15   0    22490.10    21645.00    284.41 o 
   4  15   0    12617.77    12605.26    177.88 o 
   5  15   0        8.68       24.78     16.93 o 
   6  15   0      223.86      205.30     20.20 o 
   7  15   0      932.93      906.86     27.85 o 
   8  15   0    10265.73    10745.29    208.82 o 
   9  15   0     3661.03     3899.92     87.75 o 
  10  15   0     2675.30     2634.02     71.68 o 
  11  15   0      847.10      841.07     51.19 o 
  12  15   0       21.39       65.35     51.98 o 
  13  15   0     4846.00     5055.15    196.85 o 
  14  15   0      472.24      597.92     64.79 o 
  15  15   0      758.59     1020.58    101.17 o 
  16  15   0        0.66       81.16     68.62 o 
  17  15   0      190.56      163.60     71.01 o 
   0  16   0      322.62      493.29     28.40 o 
   1  16   0     2380.49     2351.96     40.96 o 
   2  16   0     7314.97     7295.25    112.70 o 
   3  16   0      201.41      295.81     18.41 o 
   4  16   0    24547.33    24506.48    339.73 o 
   5  16   0     2833.25     2860.50     52.59 o 
   6  16   0      672.74      681.51     26.46 o 
   7  16   0       29.28       51.26     21.16 o 
   8  16   0     1222.75     1347.14     37.02 o 
   9  16   0      518.48      576.00     38.45 o 
  10  16   0    10931.23    11026.95    200.31 o 
  11  16   0     1776.04     1757.63     56.83 o 
  12  16   0     2073.44     2166.13     80.17 o 
  13  16   0     1204.90     1328.56    102.34 o 
  14  16   0       27.75       26.15     75.65 o 
  15  16   0      917.57     1068.71    103.88 o 
  16  16   0     1121.13     1118.52     80.59 o 
   1  17   0     1842.29     1943.73     39.57 o 
   2  17   0      117.07       99.82     18.34 o 
   3  17   0     2758.29     2749.75     48.94 o 
   4  17   0     3005.34     3102.36     93.84 o 
   5  17   0     9720.75     9543.81    147.67 o 
   6  17   0     8123.87     8133.67    128.15 o 
   7  17   0      109.85      119.96     23.27 o 
   8  17   0      297.92      343.60     25.10 o 
   9  17   0       15.23       84.32     30.99 o 
  10  17   0     3815.90     3960.71     93.05 o 
  11  17   0    18049.57    18207.94    319.67 o 
  12  17   0     5511.42     5577.92    119.57 o 
  13  17   0       50.51      171.43     53.42 o 
  14  17   0        0.04      118.76     66.23 o 
  15  17   0       58.90      290.80     71.81 o 
  16  17   0     2746.90     2855.03    141.30 o 
   0  18   0     7051.34     7245.59    163.60 o 
   1  18   0     1518.24     1471.93     33.99 o 
   2  18   0      400.25      472.83     22.15 o 
   3  18   0      243.14      362.18     24.12 o 
   4  18   0     4797.22     4695.22     76.89 o 
   5  18   0     1074.60     1108.15     37.03 o 
   6  18   0     3819.78     3879.65     72.82 o 
   7  18   0      140.11      160.31     29.25 o 
   8  18   0      334.84      348.77     27.23 o 
   9  18   0      560.05      635.75     34.83 o 
  10  18   0     1799.54     1776.74     58.58 o 
  11  18   0      135.91      212.08     44.13 o 
  12  18   0       29.71       99.04     66.96 o 
  13  18   0      122.23      195.39     76.39 o 
  14  18   0      589.42      660.13     74.38 o 
  15  18   0      473.75      533.36     76.52 o 
   1  19   0     2759.04     2747.71     58.19 o 
   2  19   0     5429.43     5223.07     89.40 o 
   3  19   0     4088.83     4380.02     74.44 o 
   4  19   0     3863.04     3690.08     82.38 o 
   5  19   0     1841.31     1896.71     47.83 o 
   6  19   0      342.65      423.41     28.92 o 
   7  19   0      753.03      760.82     32.86 o 
   8  19   0     1643.06     1706.72     45.92 o 
   9  19   0      166.70      187.14     27.81 o 
  10  19   0      922.65     1013.98     41.64 o 
  11  19   0      953.57      979.41     71.13 o 
  12  19   0      255.46      316.95     49.56 o 
  13  19   0       50.55      155.63     58.10 o 
  14  19   0      117.08      171.01     75.98 o 
   0  20   0     2363.97     2620.51     81.90 o 
   1  20   0      110.93      160.69     26.43 o 
   2  20   0     2364.29     2420.10     56.74 o 
   3  20   0       16.52       70.18     26.32 o 
   4  20   0      479.02      548.38     32.99 o 
   5  20   0       43.36       57.41     27.15 o 
   6  20   0     2102.07     2084.53     51.69 o 
   7  20   0       22.09       23.78     30.74 o 
   8  20   0     2840.64     2977.33     67.53 o 
   9  20   0      574.24      557.82     33.41 o 
  10  20   0      185.00      201.89     36.04 o 
  11  20   0        7.75       12.73     46.90 o 
  12  20   0      119.14      133.34     50.10 o 
  13  20   0       44.27      100.07     70.70 o 
  14  20   0     1169.25     1241.21    130.82 o 
   1  21   0      265.90      331.19     29.47 o 
   2  21   0     1222.99     1301.96     38.81 o 
   3  21   0     8309.75     8395.38    144.05 o 
   4  21   0     1671.01     1792.51     55.68 o 
   5  21   0        3.44      106.84     34.41 o 
   6  21   0      705.55      818.06     51.17 o 
   7  21   0     1506.61     1552.73     45.63 o 
   8  21   0      395.61      434.75     33.62 o 
   9  21   0     3764.73     3955.60    104.52 o 
  10  21   0     1343.23     1293.49     43.87 o 
  11  21   0       37.68       59.36     47.68 o 
  12  21   0     1010.87     1036.58     60.46 o 
  13  21   0     3285.81     3123.78    119.91 o 
   0  22   0     3075.55     3191.99    129.12 o 
   1  22   0       78.26      131.07     30.81 o 
   2  22   0     1466.73     1481.51     42.78 o 
   3  22   0      194.76      297.15     34.03 o 
   4  22   0     1618.56     1696.93     53.98 o 
   5  22   0      312.14      403.18     39.92 o 
   6  22   0     3294.27     3477.24     87.55 o 
   7  22   0      443.02      502.49     39.78 o 
   8  22   0      366.24      443.91     45.80 o 
   9  22   0      938.92     1076.68     45.14 o 
  10  22   0     1668.31     1599.02     48.83 o 
  11  22   0      534.23      533.99     43.98 o 
  12  22   0     1483.62     1509.45     58.02 o 
   1  23   0        4.29       75.37     32.79 o 
   2  23   0      399.84      439.92     37.47 o 
   3  23   0      204.04      233.53     36.01 o 
   4  23   0      399.67      423.64     44.53 o 
   5  23   0     2282.06     2397.01     79.98 o 
   6  23   0     1740.14     1758.29     62.47 o 
   7  23   0      529.26      668.84     45.85 o 
   8  23   0        5.69       81.83     40.54 o 
   9  23   0       18.01       70.51     37.18 o 
  10  23   0     1133.06     1049.49     46.26 o 
  11  23   0     2580.05     2372.54     75.19 o 
   0  24   0     7286.05     7621.69    206.48 o 
   1  24   0     1811.64     1944.88     52.29 o 
   2  24   0      262.15      367.89     39.58 o 
   3  24   0       45.89       92.17     37.98 o 
   4  24   0      252.07      311.48     44.38 o 
   5  24   0     1816.32     2073.32    102.63 o 
   6  24   0     2183.76     2216.91     69.69 o 
   7  24   0      435.61      484.24     46.72 o 
   8  24   0       47.33      167.52     42.54 o 
   9  24   0      184.37      271.36     43.36 o 
  10  24   0       42.32       71.59     49.49 o 
   1  25   0     1818.84     1981.93     58.37 o 
   2  25   0     4520.36     4904.57    103.56 o 
   3  25   0      435.66      586.74     49.39 o 
   4  25   0     1623.56     1693.11     62.04 o 
   5  25   0      721.68      831.40     74.13 o 
   6  25   0       86.31      246.91     47.12 o 
   7  25   0     1985.48     2026.59     69.75 o 
   8  25   0     1088.90     1096.72     54.04 o 
   9  25   0       37.10      118.08     45.30 o 
   0  26   0     1509.01     1568.91     75.25 o 
   1  26   0      194.73      241.03     44.62 o 
   2  26   0      959.19     1035.51     51.41 o 
   3  26   0     1025.57     1112.08     58.11 o 
   4  26   0       97.81      127.26     49.94 o 
   5  26   0      159.81      259.12     50.03 o 
   6  26   0      744.90      848.85     53.94 o 
   7  26   0      542.70      695.21     55.25 o 
   1  27   0      491.85      547.94     49.60 o 
   2  27   0       78.47      184.78     56.63 o 
   3  27   0     1010.71      984.65     59.35 o 
   4  27   0       22.58       92.01     52.24 o 
   5  27   0       77.02      150.92     51.00 o 
   0  28   0     2964.20     2686.44    136.44 o 
   1  28   0     2054.17     2105.38     70.36 o 
   2  28   0       66.16       53.60     52.05 o 
 -20   1   1      501.90      454.79     52.13 o 
 -19   1   1      183.53      330.39     48.28 o 
 -18   1   1     3898.46     4114.97    112.97 o 
 -17   1   1     5939.55     6130.88    146.35 o 
 -16   1   1      628.33      708.16     38.76 o 
 -15   1   1     1976.96     2120.90     83.48 o 
 -14   1   1     5733.06     5942.25    113.16 o 
 -13   1   1     1497.43     1520.84     40.23 o 
 -12   1   1     4559.18     4968.45     82.78 o 
 -11   1   1    23425.61    24401.48    358.67 o 
 -10   1   1     2362.05     2460.36     48.03 o 
  -9   1   1      106.40       93.52     14.48 o 
  -8   1   1     2305.00     2410.79     42.99 o 
  -7   1   1      512.81      575.10     19.39 o 
  -6   1   1     8661.38     9380.39    175.32 o 
  -5   1   1    20756.86    22719.76    295.68 o 
  -4   1   1     2485.01     2804.69     36.41 o 
  -3   1   1      456.04      460.03      9.50 o 
  -2   1   1     3849.49     4050.18     49.86 o 
  -1   1   1      935.17      840.50     16.32 o 
   0   1   1      268.13      288.08      5.86 o 
   1   1   1    15296.96    14910.47    185.00 o 
   2   1   1    15363.43    15633.50    178.01 o 
   3   1   1     1401.14     1341.38     19.56 o 
   4   1   1     7150.45     7551.32     94.77 o 
   5   1   1    20515.21    21598.44    266.99 o 
   6   1   1      664.56      755.62     21.14 o 
   7   1   1      381.04      364.95     10.87 o 
   8   1   1      494.22      489.57     13.83 o 
   9   1   1     1285.29     1478.42     28.92 o 
  10   1   1     4638.03     4719.61     79.80 o 
  11   1   1    21398.65    22590.21    353.72 o 
  12   1   1     6292.68     6557.70    109.17 o 
  13   1   1      332.16      360.82     22.11 o 
  14   1   1     3961.53     4024.76     80.05 o 
  15   1   1      438.05      410.78     34.93 o 
  16   1   1     1645.62     1556.57     57.01 o 
  17   1   1     8263.02     7992.87    178.18 o 
  18   1   1     1353.69     1196.54     52.00 o 
  19   1   1      113.62      183.28     44.14 o 
 -20   2   1       13.34       64.80     48.36 o 
 -19   2   1      258.85      348.67     48.18 o 
 -18   2   1     3511.86     3631.81    104.96 o 
 -17   2   1        4.61      163.45     35.72 o 
 -16   2   1     2884.44     3013.07     79.73 o 
 -15   2   1      105.22      225.42     30.51 o 
 -14   2   1      152.15      225.57     31.61 o 
 -13   2   1      163.75      249.42     34.69 o 
 -12   2   1     4716.67     4777.72     86.21 o 
 -11   2   1      190.06      220.20     19.96 o 
 -10   2   1     9332.72     9330.31    142.01 o 
  -9   2   1     2263.25     2351.50     52.19 o 
  -8   2   1     1747.52     1640.11     37.11 o 
  -7   2   1      992.08      978.85     20.08 o 
  -6   2   1      211.25      233.29     15.23 o 
  -5   2   1     5035.82     5514.26     71.04 o 
  -4   2   1    18702.78    20601.42    255.62 o 
  -3   2   1      921.47     1009.47     17.43 o 
  -2   2   1    28998.29    29802.05    352.93 o 
  -1   2   1    26089.03    26355.77    299.89 o 
   0   2   1     1990.23     1921.62     24.94 o 
   1   2   1       24.90       23.87      5.51 o 
   2   2   1     2246.45     2220.36     37.26 o 
   3   2   1       16.59       30.88      4.95 o 
   4   2   1    17410.68    18115.42    235.64 o 
   5   2   1    14294.89    14871.72    184.75 o 
   6   2   1     6402.46     6769.25     85.69 o 
   7   2   1     2680.49     2851.59     39.11 o 
   8   2   1       27.84       64.01      9.51 o 
   9   2   1      447.02      520.79     14.54 o 
  10   2   1    11414.59    11664.27    162.96 o 
  11   2   1     1266.09     1339.22     29.67 o 
  12   2   1     1130.62     1292.84     50.38 o 
  13   2   1     2583.28     2692.48     59.70 o 
  14   2   1      179.45      245.46     25.38 o 
  15   2   1      116.86      116.00     28.65 o 
  16   2   1      862.64      852.92     37.52 o 
  17   2   1      268.51      343.14     39.09 o 
  18   2   1     5555.51     5446.43    131.52 o 
  19   2   1      936.20      834.07     50.87 o 
 -19   3   1     8008.75     8544.71    195.85 o 
 -18   3   1      776.26      861.04     51.78 o 
 -17   3   1     3144.70     3414.49     88.32 o 
 -16   3   1      255.18      322.59     36.41 o 
 -15   3   1     2487.31     2699.91     69.31 o 
 -14   3   1     1174.26     1392.00     79.64 o 
 -13   3   1      264.45      346.77     28.21 o 
 -12   3   1       49.72       58.99     30.47 o 
 -11   3   1     2656.07     2980.32     51.19 o 
 -10   3   1     5081.39     5428.12     98.73 o 
  -9   3   1    30178.29    32536.82    478.93 o 
  -8   3   1     7112.29     7563.27    104.46 o 
  -7   3   1    15209.82    16883.51    316.18 o 
  -6   3   1     3994.71     5141.38     64.38 o 
  -5   3   1     3444.07     4311.72     54.32 o 
  -4   3   1    19203.48    20604.61    255.65 o 
  -3   3   1   102311.31   109438.81   1349.86 o 
  -2   3   1    36687.34    39984.12    473.00 o 
  -1   3   1      737.99      663.23     12.20 o 
   0   3   1     3582.28     3631.57     45.48 o 
   1   3   1      678.31      689.03     12.30 o 
   2   3   1    68200.10    69892.57    860.93 o 
   3   3   1    83642.17    84752.13   1159.88 o 
   4   3   1     9444.78     9745.69    135.32 o 
   5   3   1    13418.33    13908.80    192.12 o 
   6   3   1    20771.38    22802.48    325.12 o 
   8   3   1     6986.13     7081.93    129.58 o 
   9   3   1    28855.49    30697.66    379.96 o 
  10   3   1      854.57      962.57     22.26 o 
  11   3   1     6377.18     6407.46     93.26 o 
  12   3   1       32.96       26.26     20.80 o 
  13   3   1     5629.37     5715.56    105.97 o 
  14   3   1     2195.17     2319.65     56.82 o 
  15   3   1     1447.73     1471.39     43.50 o 
  16   3   1      182.02      250.09     31.68 o 
  17   3   1     1505.79     1469.79     49.84 o 
  18   3   1       98.34      300.56     41.26 o 
  19   3   1     6377.19     6063.61    145.39 o 
 -19   4   1      638.23      701.06     51.56 o 
 -18   4   1     2511.06     2843.48    133.15 o 
 -17   4   1      316.91      394.67     39.16 o 
 -16   4   1     5519.27     5706.29    113.55 o 
 -15   4   1     4914.24     5012.19    101.72 o 
 -14   4   1      455.00      531.87     32.17 o 
 -13   4   1     1280.93     1460.13     44.42 o 
 -12   4   1     1543.03     1788.02     89.41 o 
 -11   4   1     2004.46     2009.94     39.62 o 
 -10   4   1    23439.71    24593.01    357.27 o 
  -9   4   1    13405.98    14151.39    188.97 o 
  -8   4   1     1351.12     1472.06     31.54 o 
  -7   4   1     1448.40     1815.54     50.32 o 
  -6   4   1       19.82       72.70     16.13 o 
  -5   4   1    10277.97    11078.00    139.26 o 
  -4   4   1    17802.77    18521.66    220.45 o 
  -3   4   1     7030.54     7486.64     90.49 o 
  -2   4   1    38862.08    41267.91    468.26 o 
  -1   4   1    25376.27    25558.49    302.87 o 
   0   4   1     5161.04     5169.33     62.97 o 
   1   4   1     5318.96     5696.68     69.07 o 
   2   4   1     2698.95     2898.32     51.28 o 
   3   4   1     6739.17     6780.55     95.01 o 
   4   4   1    19765.62    19778.88    295.38 o 
   5   4   1     6090.93     6366.55     95.39 o 
   6   4   1    10983.64    11704.14    205.00 o 
   7   4   1     5307.65     5140.92     74.20 o 
   8   4   1     3011.08     3080.61     49.81 o 
   9   4   1     4221.13     4647.58     73.37 o 
  10   4   1    19453.64    20547.59    268.55 o 
  11   4   1       59.06      109.55     21.36 o 
  12   4   1     5753.82     5839.28    107.19 o 
  13   4   1     4427.66     4489.88     86.70 o 
  14   4   1     1005.02     1040.97     34.09 o 
  15   4   1     1884.01     1982.40     53.71 o 
  16   4   1     1256.18     1272.61     43.72 o 
  17   4   1      942.52      911.74     41.18 o 
  18   4   1     8246.22     8288.61    185.45 o 
  19   4   1     2128.47     1904.17     70.52 o 
 -19   5   1      849.63      788.11     52.55 o 
 -18   5   1     5831.17     5769.79    127.91 o 
 -17   5   1     7158.85     7425.53    154.41 o 
 -16   5   1     1457.43     1681.24     76.49 o 
 -15   5   1      161.78      280.69     31.92 o 
 -14   5   1     3272.66     3213.74     74.68 o 
 -13   5   1     7405.92     7668.79    159.59 o 
 -12   5   1     9514.46    10085.58    278.69 o 
 -11   5   1    31036.56    33533.23    627.72 o 
 -10   5   1     2776.25     3255.91     51.93 o 
  -9   5   1        8.68       67.94     12.05 o 
  -8   5   1     5009.51     4705.64     77.58 o 
  -7   5   1     6984.99     6665.67    121.59 o 
  -6   5   1    15954.90    17175.65    226.26 o 
  -5   5   1     8943.71     9572.14    127.83 o 
  -4   5   1       20.67       31.74      9.63 o 
  -3   5   1      284.86      328.66      9.61 o 
  -2   5   1      412.61      366.45     11.14 o 
  -1   5   1      795.96      836.03     27.87 o 
   0   5   1     3746.79     3803.18     45.60 o 
   1   5   1    25884.46    26507.45    301.77 o 
   2   5   1      885.90      901.80     15.39 o 
   3   5   1      120.34      135.85      8.00 o 
   4   5   1     9735.41     9640.71    142.36 o 
   5   5   1    11230.88    10937.11    186.48 o 
   6   5   1    21842.63    22527.77    379.41 o 
   7   5   1     1035.04     1203.40     37.23 o 
   8   5   1       41.46      148.29     22.09 o 
   9   5   1     5790.38     5982.02     92.20 o 
  10   5   1    18370.67    18841.67    277.17 o 
  11   5   1    20377.58    21238.13    334.45 o 
  12   5   1    12944.84    13568.56    233.39 o 
  13   5   1      159.04      228.14     27.94 o 
  14   5   1     2801.03     3072.96     67.66 o 
  15   5   1     5305.63     5169.12    100.18 o 
  16   5   1     4920.26     4870.63     97.12 o 
  17   5   1     6975.92     6874.28    141.49 o 
  18   5   1     1534.10     1454.02     50.35 o 
  19   5   1        3.81       -5.12     41.21 o 
 -19   6   1      561.19      563.47     62.01 o 
 -18   6   1       62.15      110.16     39.03 o 
 -17   6   1      434.27      552.76     38.35 o 
 -16   6   1      560.94      591.69     36.63 o 
 -15   6   1      328.48      386.93     32.61 o 
 -14   6   1      193.31      319.59     30.01 o 
 -13   6   1       83.85       70.96     26.59 o 
 -12   6   1    10396.24    10795.10    237.52 o 
 -11   6   1      253.62      261.04     17.44 o 
 -10   6   1      410.72      427.40     23.69 o 
  -9   6   1      616.68      792.53     21.81 o 
  -8   6   1       55.95       47.76     13.57 o 
  -7   6   1     3435.68     3436.15     68.55 o 
  -6   6   1    44741.20    48712.40    634.75 o 
  -5   6   1     3344.75     3653.92     53.10 o 
  -4   6   1       59.52       89.74      7.58 o 
  -3   6   1       25.11       43.23      8.50 o 
  -2   6   1     3320.57     3523.05     46.97 o 
  -1   6   1    25490.79    25604.45    303.75 o 
   0   6   1   183243.39   191159.11   2258.97 o 
   1   6   1     2396.18     2600.57     67.77 o 
   2   6   1     9474.31     9363.38    112.37 o 
   3   6   1     3599.07     3403.47     50.41 o 
   4   6   1     1189.84     1118.23     23.89 o 
   5   6   1     6164.43     6120.91    107.46 o 
   6   6   1    25671.08    27090.80    456.27 o 
   7   6   1     1821.96     1995.50     44.17 o 
   8   6   1     3407.78     3501.12     67.88 o 
   9   6   1      932.68      807.55     26.48 o 
  10   6   1      208.75      277.53     22.31 o 
  11   6   1       42.02       86.05     22.52 o 
  12   6   1     6987.36     7358.11    150.80 o 
  13   6   1      552.67      572.12     31.67 o 
  14   6   1     3075.20     2885.06     64.98 o 
  15   6   1      364.30      360.21     28.22 o 
  16   6   1     1355.08     1367.17     43.65 o 
  17   6   1     1808.23     1782.71     57.43 o 
  18   6   1        3.21       84.51     35.02 o 
  19   6   1        1.28       40.84     41.39 o 
 -19   7   1      154.61      308.24     66.30 o 
 -18   7   1      532.27      511.57     42.85 o 
 -17   7   1     1243.25     1183.04     45.58 o 
 -16   7   1       57.89       95.22     32.66 o 
 -15   7   1     5946.06     5950.51    130.76 o 
 -14   7   1     3689.62     3772.17     89.94 o 
 -13   7   1     1315.29     1451.11     83.81 o 
 -12   7   1      345.39      362.02     25.25 o 
 -11   7   1     7750.93     8009.57    135.47 o 
 -10   7   1     2260.91     2365.54     58.95 o 
  -9   7   1     1005.15     1076.44     27.25 o 
  -8   7   1      549.67      651.03     21.15 o 
  -7   7   1     2984.37     2928.01     50.25 o 
  -6   7   1       52.26      129.94     11.87 o 
  -5   7   1    21121.07    21372.42    295.70 o 
  -4   7   1     8739.44     8759.66    115.46 o 
  -3   7   1      438.49      490.38     14.69 o 
  -2   7   1     1184.27     1605.95     98.23 o 
  -1   7   1     3301.84     3564.44    105.06 o 
   0   7   1      230.13      239.73     10.50 o 
   1   7   1    37149.87    36123.71    446.51 o 
   2   7   1    22104.94    21450.57    278.97 o 
   3   7   1      316.64      304.00      9.78 o 
   4   7   1     3694.60     4042.83     59.74 o 
   5   7   1     6578.94     6689.07    117.45 o 
   6   7   1     4674.93     5367.04     96.60 o 
   7   7   1     8692.15     8201.99    143.31 o 
   8   7   1     4270.80     4094.59     78.14 o 
   9   7   1     1141.67     1163.28     36.25 o 
  10   7   1       40.07       60.58     21.69 o 
  11   7   1     6516.37     6877.24    126.07 o 
  12   7   1       29.80       38.05     34.55 o 
  13   7   1     2413.62     2637.12     81.77 o 
  14   7   1      799.29      816.52     36.36 o 
  15   7   1     2603.16     2724.24     73.97 o 
  16   7   1       14.29       41.77     28.19 o 
  17   7   1     2719.18     2615.88     77.53 o 
  18   7   1     1019.01      865.71     52.02 o 
  19   7   1       10.84       43.55     52.70 o 
 -19   8   1        1.01       19.50     48.52 o 
 -18   8   1      955.66      960.78     45.81 o 
 -17   8   1      485.91      468.39     37.70 o 
 -16   8   1      150.32      180.47     32.73 o 
 -15   8   1     2405.66     2600.61     69.63 o 
 -14   8   1     5281.47     5703.44    112.93 o 
 -13   8   1      123.37      155.85     26.53 o 
 -12   8   1     2981.74     3166.47    139.76 o 
 -11   8   1     1547.65     1604.29     50.26 o 
 -10   8   1      259.54      317.61     21.11 o 
  -9   8   1     3638.35     3686.09     61.61 o 
  -8   8   1    11160.22    10832.01    213.85 o 
  -7   8   1     1361.29     1347.92     29.07 o 
  -6   8   1     3611.60     3530.15     56.06 o 
  -5   8   1      458.56      521.60     17.23 o 
  -4   8   1     8298.82     8701.75    110.71 o 
  -3   8   1     2562.24     2728.89     41.78 o 
  -2   8   1    31975.93    31708.00    393.89 o 
  -1   8   1     2931.40     2844.30     38.05 o 
   0   8   1      263.34      240.83      8.93 o 
   1   8   1     4611.15     4548.84     59.75 o 
   2   8   1     4955.51     4879.79     63.84 o 
   3   8   1     5378.70     5422.50     77.37 o 
   4   8   1    15528.23    15069.89    209.11 o 
   5   8   1      507.76      455.21     16.61 o 
   6   8   1       97.84      121.71     16.52 o 
   7   8   1       54.53       97.20     17.50 o 
   8   8   1    12998.21    13022.92    247.28 o 
   9   8   1     3422.11     3443.87     76.57 o 
  10   8   1     4966.57     4896.85     94.06 o 
  11   8   1     2472.54     2620.54     66.83 o 
  12   8   1      304.79      325.69     38.96 o 
  13   8   1       42.98      119.41     40.23 o 
  14   8   1     4217.39     4577.55    119.51 o 
  15   8   1     4096.38     4092.27    113.13 o 
  16   8   1      628.93      590.13     53.56 o 
  17   8   1      150.62      218.48     37.63 o 
  18   8   1      881.45      832.49     51.89 o 
  19   8   1      117.17      156.65     65.12 o 
 -19   9   1     4937.64     4921.73    132.56 o 
 -18   9   1      577.12      647.61     65.26 o 
 -17   9   1      463.19      494.70     69.23 o 
 -16   9   1       37.39      194.74     65.20 o 
 -15   9   1     1194.24     1281.02     53.49 o 
 -14   9   1      262.73      371.26     35.09 o 
 -13   9   1     2734.02     3062.84    146.19 o 
 -12   9   1       96.77       90.81     30.25 o 
 -11   9   1      152.75      195.51     29.91 o 
 -10   9   1     1599.25     1570.42     43.32 o 
  -9   9   1     4554.91     4653.56     74.85 o 
  -8   9   1     1028.49     1102.66     28.28 o 
  -7   9   1     5450.49     5616.41     92.92 o 
  -6   9   1     8900.74     9711.20    138.37 o 
  -5   9   1        3.86       17.85      9.60 o 
  -4   9   1     7003.79     7133.66     90.96 o 
  -3   9   1    10545.92    10284.04    136.73 o 
  -2   9   1     4279.76     4462.52     59.51 o 
  -1   9   1       40.95       69.85      8.39 o 
   0   9   1      182.42      185.98      9.24 o 
   1   9   1     1067.70     1058.36     20.48 o 
   2   9   1    10449.59    10408.18    137.80 o 
   3   9   1     8403.02     7758.71     98.70 o 
   4   9   1     8521.66     8518.46    120.57 o 
   5   9   1     2769.22     2703.53     44.86 o 
   6   9   1     3530.77     3794.67     73.02 o 
   7   9   1      785.77      741.39     26.02 o 
   8   9   1      797.25      801.25     28.46 o 
   9   9   1     7352.76     7471.92    175.79 o 
  10   9   1     1510.94     1660.95     73.15 o 
  11   9   1       28.36       77.79     27.11 o 
  12   9   1       75.42      127.61     33.16 o 
  13   9   1     4507.21     4697.47    120.76 o 
  14   9   1      280.74      298.86     46.75 o 
  15   9   1     1329.32     1286.02     61.57 o 
  16   9   1      951.59      999.53     60.28 o 
  17   9   1        7.03       32.73     62.36 o 
  18   9   1       42.25      118.03     40.33 o 
 -18  10   1       62.14      174.26     45.12 o 
 -17  10   1      865.03      847.07     52.68 o 
 -16  10   1     3743.10     3815.55     99.68 o 
 -15  10   1     3906.42     3873.36    117.00 o 
 -14  10   1      516.73      557.93     54.48 o 
 -13  10   1     2427.99     2655.43    124.33 o 
 -12  10   1       12.14      157.17     52.14 o 
 -11  10   1     1716.44     1755.33     53.91 o 
 -10  10   1    12800.51    12817.87    209.59 o 
  -9  10   1     5086.27     4910.30     90.88 o 
  -8  10   1      994.73     1050.48     26.41 o 
  -7  10   1     3292.10     3507.19     58.25 o 
  -6  10   1      898.52     1117.69     41.93 o 
  -5  10   1     2587.62     2722.12     43.40 o 
  -4  10   1     2727.55     2560.91     38.25 o 
  -3  10   1     6806.72     6859.81     93.35 o 
  -2  10   1     4616.60     5138.05     68.11 o 
  -1  10   1       84.48      110.26      9.27 o 
   0  10   1     2908.79     2811.80     38.56 o 
   1  10   1      726.43      793.27     16.86 o 
   2  10   1       26.48       34.73     10.36 o 
   3  10   1     1639.73     1690.60     40.16 o 
   4  10   1     2403.48     2325.27     35.06 o 
   5  10   1      930.48     1056.12     30.48 o 
   6  10   1     7967.10     7830.82    138.81 o 
   7  10   1     6059.74     6175.54    112.72 o 
   8  10   1     1667.58     1554.73     42.99 o 
   9  10   1     3560.81     3638.94    115.73 o 
  10  10   1     3993.46     4226.00    100.05 o 
  11  10   1       83.22      132.20     28.64 o 
  12  10   1     5456.21     5500.02    119.78 o 
  13  10   1     3191.88     3524.01    105.36 o 
  14  10   1     1282.15     1276.80     60.69 o 
  15  10   1     2433.76     2734.63     95.97 o 
  16  10   1      610.32      588.23     58.00 o 
  17  10   1       27.47      119.74     56.94 o 
  18  10   1     3727.48     3667.38    117.82 o 
 -18  11   1     3076.65     3068.48     97.17 o 
 -17  11   1      711.62      762.45     48.27 o 
 -16  11   1      993.21     1145.54     79.59 o 
 -15  11   1     1053.32     1171.81     79.35 o 
 -14  11   1      534.61      633.48     57.53 o 
 -13  11   1     5829.65     6122.05    230.83 o 
 -12  11   1     5658.84     5695.20    115.91 o 
 -11  11   1     4885.28     4979.20     94.96 o 
 -10  11   1     2719.69     3192.29     70.39 o 
  -9  11   1      230.90      284.33     22.30 o 
  -8  11   1      178.81      151.45     22.53 o 
  -7  11   1     9380.38     9279.26    126.65 o 
  -6  11   1     5217.16     5229.55     74.79 o 
  -5  11   1       32.11       58.97     15.97 o 
  -4  11   1       38.88       60.78     10.81 o 
  -3  11   1        1.62        6.05     11.24 o 
  -2  11   1       10.14        2.46     10.44 o 
  -1  11   1      195.02      180.43     11.20 o 
   0  11   1     1315.24     1404.90     24.85 o 
   1  11   1     1015.48     1338.68     25.23 o 
   2  11   1      243.19      245.25     12.83 o 
   3  11   1      200.77      208.05     11.77 o 
   4  11   1     1715.57     1546.43     34.21 o 
   5  11   1     1345.98     1324.80     28.86 o 
   6  11   1     5596.42     5464.57     81.49 o 
   7  11   1    10041.21    10165.03    178.45 o 
   8  11   1      228.88      249.89     24.86 o 
   9  11   1     1521.48     1570.56     62.24 o 
  10  11   1    13624.52    13273.66    231.93 o 
  11  11   1     3131.38     3341.92    102.80 o 
  12  11   1     4157.33     4259.58    101.57 o 
  13  11   1      252.33      375.92     48.40 o 
  14  11   1      540.60      673.27     54.68 o 
  15  11   1     3800.96     4007.83    118.36 o 
  16  11   1     2760.73     3023.21    103.71 o 
  17  11   1      949.87      882.56     67.73 o 
  18  11   1      447.17      465.52     67.36 o 
 -18  12   1      277.13      277.05     69.43 o 
 -17  12   1      452.59      501.64     67.75 o 
 -16  12   1     2505.74     2752.64    113.82 o 
 -15  12   1        1.88       73.73     57.67 o 
 -14  12   1      428.94      487.34     58.17 o 
 -13  12   1     1082.33     1069.42     62.24 o 
 -12  12   1     8655.89     8542.78    161.13 o 
 -11  12   1       16.62       42.85     31.99 o 
 -10  12   1      137.81      162.25     29.68 o 
  -9  12   1      134.66      163.90     23.36 o 
  -8  12   1     1128.33     1191.45     33.96 o 
  -7  12   1     9810.53     9677.81    125.29 o 
  -6  12   1    25394.42    25225.46    331.19 o 
  -5  12   1     9826.21     9916.99    134.06 o 
  -4  12   1     1266.05     1289.52     33.53 o 
  -3  12   1      303.55      337.28     14.68 o 
  -2  12   1     2759.15     2853.00     42.55 o 
  -1  12   1    27286.34    27224.04    339.61 o 
   0  12   1    82534.95    85400.34   1010.36 o 
   1  12   1     8447.84     8575.79    115.87 o 
   2  12   1     2352.91     2225.65     69.94 o 
   3  12   1     5710.63     5266.50     74.44 o 
   4  12   1     1219.84     1200.77     24.29 o 
   5  12   1     5781.70     5766.40     76.60 o 
   6  12   1    25488.27    25658.69    355.14 o 
   7  12   1     1434.69     1601.60     61.51 o 
   8  12   1     1611.57     1536.51     45.26 o 
   9  12   1     1994.56     1965.27     57.01 o 
  10  12   1       50.94       94.40     37.03 o 
  11  12   1      135.62      188.67     32.70 o 
  12  12   1     4685.36     4973.31    115.47 o 
  13  12   1      144.87      198.71     62.69 o 
  14  12   1     2419.95     2461.91     89.41 o 
  15  12   1      285.11      456.27     58.46 o 
  16  12   1     4047.32     4223.80    125.84 o 
  17  12   1     1233.92     1124.64     72.67 o 
 -17  13   1       69.81      227.95     80.28 o 
 -16  13   1      975.58      957.16     72.98 o 
 -15  13   1     5155.56     5537.48    222.23 o 
 -14  13   1        2.39      153.66     57.02 o 
 -13  13   1     4736.47     4956.51    121.40 o 
 -12  13   1     2990.19     3047.37     94.30 o 
 -11  13   1     1418.81     1313.87     44.43 o 
 -10  13   1      590.71      702.38     36.13 o 
  -9  13   1      276.51      295.63     24.84 o 
  -8  13   1     2094.00     2155.92     43.68 o 
  -7  13   1    11829.96    12073.82    154.85 o 
  -6  13   1       22.82       47.41     13.75 o 
  -5  13   1     5379.01     4993.16     99.61 o 
  -4  13   1     7713.74     7296.87    100.68 o 
  -3  13   1      493.83      574.27     21.76 o 
  -2  13   1     2184.72     2339.48     48.23 o 
  -1  13   1     4738.61     5167.37     70.18 o 
   0  13   1     2649.46     2747.71     40.33 o 
   1  13   1    25583.47    24002.79    299.51 o 
   2  13   1    17396.62    16170.23    213.50 o 
   3  13   1      376.42      393.83     16.54 o 
   4  13   1     1293.04     1448.83     33.54 o 
   5  13   1      362.93      372.14     16.91 o 
   6  13   1     2092.87     2046.49     49.49 o 
   7  13   1    19288.81    19272.22    285.26 o 
   8  13   1     1336.94     1350.28     48.29 o 
   9  13   1      895.99      973.80     37.89 o 
  10  13   1     2326.99     2514.86     67.88 o 
  11  13   1      334.44      378.41     35.68 o 
  12  13   1     2009.22     1997.53    113.55 o 
  13  13   1     4647.62     4957.72    132.23 o 
  14  13   1      139.18      288.57     55.90 o 
  15  13   1     6785.77     7079.92    175.93 o 
  16  13   1     1426.69     1342.21     75.06 o 
  17  13   1      406.80      400.99     67.39 o 
 -17  14   1      301.02      254.92     70.92 o 
 -16  14   1      551.81      580.25     71.07 o 
 -15  14   1     5090.03     5178.91    163.84 o 
 -14  14   1     7429.98     7711.99    190.38 o 
 -13  14   1     2199.96     2242.21     88.79 o 
 -12  14   1     2757.89     2787.40     71.24 o 
 -11  14   1     2288.70     2211.84     59.60 o 
 -10  14   1     2092.36     2181.06     58.35 o 
  -9  14   1     7042.33     6858.87    120.89 o 
  -8  14   1    20175.33    20019.55    297.43 o 
  -7  14   1      636.44      705.07     26.33 o 
  -6  14   1     3774.29     3703.51     64.44 o 
  -5  14   1     2845.89     2738.67     50.83 o 
  -4  14   1     1340.09     1435.53     41.79 o 
  -3  14   1     2827.33     2780.71     46.73 o 
  -2  14   1     8111.09     7774.14    101.89 o 
  -1  14   1     1343.33     1417.29     30.30 o 
   0  14   1     2860.24     2839.32     42.12 o 
   1  14   1     1356.81     1378.86     29.93 o 
   2  14   1     9446.57     8958.14    122.17 o 
   3  14   1     1624.28     1630.08     34.03 o 
   4  14   1      734.68      709.16     22.21 o 
   5  14   1      194.27      195.33     15.16 o 
   6  14   1      357.27      440.95     17.63 o 
   7  14   1     3792.67     3826.77     67.81 o 
   8  14   1    24092.80    24195.86    412.86 o 
   9  14   1     7477.11     7455.24    139.63 o 
  10  14   1     1063.05     1055.29     49.33 o 
  11  14   1     1861.02     1967.46     59.57 o 
  12  14   1     1325.30     1312.70     50.58 o 
  13  14   1     2440.36     2680.17     99.45 o 
  14  14   1     8869.13     9282.75    217.10 o 
  15  14   1     4229.56     4216.05    127.24 o 
  16  14   1      182.34      242.93     64.81 o 
  17  14   1      601.50      677.54     72.35 o 
 -17  15   1       47.59      -80.66    103.49 o 
 -16  15   1      181.62      294.17     70.96 o 
 -15  15   1      868.66     1107.96     75.98 o 
 -14  15   1       12.41      158.11     62.07 o 
 -13  15   1     2153.58     2095.03     73.63 o 
 -12  15   1     1398.45     1391.52     50.15 o 
 -11  15   1      171.42      181.81     38.28 o 
 -10  15   1        3.68       74.93     30.70 o 
  -9  15   1       10.44       -6.60     27.95 o 
  -8  15   1      462.33      473.20     25.59 o 
  -7  15   1     7540.61     7402.94    118.18 o 
  -6  15   1     1561.88     1525.45     36.33 o 
  -5  15   1       25.72       54.92     18.35 o 
  -4  15   1     2361.13     2279.94     42.96 o 
  -3  15   1      161.95      168.54     16.94 o 
  -2  15   1      184.49      169.10     15.45 o 
  -1  15   1      728.02      759.10     20.19 o 
   0  15   1       20.27       47.52     13.52 o 
   1  15   1     2961.98     2841.40     58.65 o 
   2  15   1     1468.27     1414.41     31.53 o 
   3  15   1       72.13       74.91     16.94 o 
   4  15   1      289.68      313.17     21.24 o 
   5  15   1       19.58       22.15     30.66 o 
   6  15   1       18.18       85.82     20.23 o 
   7  15   1     2958.33     3007.97     58.08 o 
   8  15   1      301.54      343.50     27.19 o 
   9  15   1      752.72      779.50     39.01 o 
  10  15   1     2966.16     2977.36     77.02 o 
  11  15   1      676.17      771.25     43.70 o 
  12  15   1     1039.44     1125.26     49.65 o 
  13  15   1      590.35      655.77     70.40 o 
  14  15   1       59.24      231.94     59.44 o 
  15  15   1     1161.99     1237.09     74.31 o 
  16  15   1     1293.40     1219.86     96.07 o 
 -16  16   1      768.49      811.89     79.73 o 
 -15  16   1      299.82      338.39    111.13 o 
 -14  16   1      311.62      460.18     67.79 o 
 -13  16   1      947.40      919.36     60.05 o 
 -12  16   1        3.53      104.58     39.83 o 
 -11  16   1      275.60      335.76     39.25 o 
 -10  16   1      317.69      341.39     29.76 o 
  -9  16   1     1783.88     1702.11     44.57 o 
  -8  16   1     3531.70     3450.92     75.12 o 
  -7  16   1     4394.26     4284.83     77.08 o 
  -6  16   1     1604.24     1631.04     41.59 o 
  -5  16   1      614.16      660.12     24.61 o 
  -4  16   1      380.99      515.64     23.98 o 
  -3  16   1     1303.72     1237.42     29.22 o 
  -2  16   1     3967.58     3630.85     58.74 o 
  -1  16   1    10029.32     9675.37    126.11 o 
   0  16   1     5111.62     4969.88     70.32 o 
   1  16   1     1994.78     2049.56     43.66 o 
   2  16   1       21.31       44.22     17.59 o 
   3  16   1        8.33        9.17     20.43 o 
   4  16   1     8785.60     8650.24    126.46 o 
   5  16   1     2895.90     2865.94     53.40 o 
   6  16   1     6204.56     6113.30     99.37 o 
   7  16   1     2602.59     2520.11     61.88 o 
   8  16   1      633.18      687.06     31.81 o 
   9  16   1      290.34      364.23     36.13 o 
  10  16   1      572.18      594.27     41.14 o 
  11  16   1      280.00      224.52     46.01 o 
  12  16   1      839.72      865.40     48.45 o 
  13  16   1     1295.97     1400.12    121.57 o 
  14  16   1      107.59      291.58     62.26 o 
  15  16   1      498.50      616.35     69.40 o 
  16  16   1      182.17      172.35     69.87 o 
 -16  17   1       32.99      172.24    143.14 o 
 -15  17   1      589.80      632.34     75.91 o 
 -14  17   1      262.33      318.22     95.68 o 
 -13  17   1     2154.41     2147.10     71.70 o 
 -12  17   1      232.83      262.44     42.59 o 
 -11  17   1     1716.41     1767.88     50.03 o 
 -10  17   1        7.44        3.55     24.32 o 
  -9  17   1      397.60      465.46     28.55 o 
  -8  17   1      225.89      249.88     37.45 o 
  -7  17   1      974.70     1001.22     32.96 o 
  -6  17   1     1055.01     1084.88     33.37 o 
  -5  17   1     6197.05     5968.73     93.10 o 
  -4  17   1       32.44       23.76     18.96 o 
  -3  17   1      295.10      325.05     20.75 o 
  -2  17   1      717.42      726.42     29.33 o 
  -1  17   1     2046.86     2036.44     44.63 o 
   0  17   1       40.12       76.83     19.98 o 
   1  17   1     2847.74     2780.72     49.84 o 
   2  17   1      215.29      240.86     25.12 o 
   3  17   1     2128.14     2047.82     42.61 o 
   4  17   1      128.79      127.50     21.46 o 
   5  17   1     1304.48     1356.99     44.83 o 
   6  17   1       19.66       75.21     23.47 o 
   7  17   1     3594.98     3550.77     67.11 o 
   8  17   1      217.96      262.88     24.03 o 
   9  17   1     1044.14     1027.33     50.15 o 
  10  17   1      575.18      553.94     49.25 o 
  11  17   1     1796.12     1639.77     57.83 o 
  12  17   1       32.73      134.32     44.88 o 
  13  17   1     1861.59     1774.61     79.61 o 
  14  17   1        0.27       74.39     64.14 o 
  15  17   1      425.65      519.49     71.69 o 
 -15  18   1     1086.99     1112.39     83.06 o 
 -14  18   1      128.72      227.83     79.95 o 
 -13  18   1      817.47      830.24     86.68 o 
 -12  18   1     2681.28     2713.65     78.37 o 
 -11  18   1       19.88       21.33     31.83 o 
 -10  18   1     1636.29     1603.53     43.91 o 
  -9  18   1      711.40      746.93     32.80 o 
  -8  18   1       47.18       51.38     29.70 o 
  -7  18   1     1894.26     1879.34     47.56 o 
  -6  18   1     6299.01     6279.11    105.35 o 
  -5  18   1     3026.19     3043.44     91.32 o 
  -4  18   1     5627.04     5394.84     81.44 o 
  -3  18   1      624.18      671.28     24.64 o 
  -2  18   1      299.25      313.71     23.50 o 
  -1  18   1     4515.35     4508.34     79.84 o 
   0  18   1    20255.30    19599.44    292.12 o 
   1  18   1     4080.99     4121.73     70.39 o 
   2  18   1      188.17      179.99     21.12 o 
   3  18   1     2461.25     2409.73     47.81 o 
   4  18   1      471.67      505.55     25.29 o 
   5  18   1     2609.77     2602.32     56.25 o 
   6  18   1     6167.33     6107.57    101.25 o 
   7  18   1     2736.44     2785.12     60.28 o 
   8  18   1      464.24      472.89     26.60 o 
   9  18   1      101.21      175.47     30.74 o 
  10  18   1      660.13      689.32     45.55 o 
  11  18   1       63.53      153.32     52.27 o 
  12  18   1     3134.51     3140.44     88.07 o 
  13  18   1     1217.02     1243.57     74.52 o 
  14  18   1      277.89      342.00     68.42 o 
  15  18   1     1077.13      994.18     79.63 o 
 -14  19   1      959.46     1019.12     82.37 o 
 -13  19   1     3518.01     3423.01     97.49 o 
 -12  19   1      243.17      269.56     46.12 o 
 -11  19   1       53.37       77.55     34.48 o 
 -10  19   1        5.60       52.75     30.81 o 
  -9  19   1      489.84      530.00     32.32 o 
  -8  19   1     1606.80     1540.39     45.19 o 
  -7  19   1     5089.83     5068.44     91.03 o 
  -6  19   1      619.83      590.81     31.25 o 
  -5  19   1     1792.89     1699.59     44.76 o 
  -4  19   1      198.48      230.18     22.74 o 
  -3  19   1      117.52      159.40     23.80 o 
  -2  19   1     1093.22     1145.46     34.70 o 
  -1  19   1     2321.61     2233.39     52.64 o 
   0  19   1     1666.46     1747.72     59.83 o 
   1  19   1     2394.01     2546.90     57.86 o 
   2  19   1     5103.21     4818.83     79.85 o 
   3  19   1     2980.13     2884.70     57.26 o 
   4  19   1       43.47       79.54     25.30 o 
   5  19   1      388.59      473.73     28.74 o 
   6  19   1      556.45      557.61     30.34 o 
   7  19   1     4156.93     4133.83     77.88 o 
   8  19   1      357.34      436.61     27.83 o 
   9  19   1     1220.39     1265.40     39.49 o 
  10  19   1     1305.32     1398.92     55.70 o 
  11  19   1       64.73       73.72     45.82 o 
  12  19   1      604.38      616.60     52.06 o 
  13  19   1     2570.53     2379.89     93.86 o 
  14  19   1      132.67      279.41     71.22 o 
 -14  20   1     3868.68     4085.85    139.32 o 
 -13  20   1      966.44      958.93     67.25 o 
 -12  20   1     1379.97     1357.29     49.52 o 
 -11  20   1     1007.90      999.18     44.42 o 
 -10  20   1     1426.63     1341.83     42.71 o 
  -9  20   1     5149.38     5136.22     95.11 o 
  -8  20   1     5191.27     5309.42    147.92 o 
  -7  20   1     1729.21     1800.86     48.95 o 
  -6  20   1      942.18      978.98     36.62 o 
  -5  20   1      950.95      973.51     39.24 o 
  -4  20   1       57.55       69.62     28.91 o 
  -3  20   1     3108.91     2901.15     62.59 o 
  -2  20   1      146.92      191.43     27.23 o 
  -1  20   1      470.65      475.97     29.69 o 
   0  20   1     1116.02     1072.39     35.56 o 
   1  20   1        2.22       41.48     27.24 o 
   2  20   1     2320.31     2359.07     56.59 o 
   3  20   1     1517.07     1475.25     41.29 o 
   4  20   1       72.76      104.26     29.77 o 
   5  20   1        5.48       55.42     27.67 o 
   6  20   1       34.64       48.70     28.62 o 
   7  20   1     3484.62     3535.96     72.00 o 
   8  20   1    10313.92    10116.78    150.35 o 
   9  20   1     2812.03     2918.92     71.30 o 
  10  20   1      208.02      220.87     39.58 o 
  11  20   1     1035.42     1029.93     56.09 o 
  12  20   1      548.00      584.03     58.80 o 
  13  20   1     1950.25     1849.79     88.33 o 
 -13  21   1      251.78      236.35     44.39 o 
 -12  21   1      673.62      726.22     44.57 o 
 -11  21   1      148.35      144.47     33.76 o 
 -10  21   1        4.10       80.76     31.36 o 
  -9  21   1      471.60      499.28     34.07 o 
  -8  21   1     2790.48     2710.41     63.49 o 
  -7  21   1     1406.49     1376.48     46.45 o 
  -6  21   1      193.27      252.31     34.42 o 
  -5  21   1     1417.28     1464.61     50.16 o 
  -4  21   1     3596.20     3642.88     79.11 o 
  -3  21   1     1624.23     1707.96     45.31 o 
  -2  21   1      662.75      714.30     33.46 o 
  -1  21   1      526.61      546.87     32.25 o 
   0  21   1      106.69      104.72     29.45 o 
   1  21   1     1224.59     1257.78     39.31 o 
   2  21   1     4943.21     5007.20     90.68 o 
   3  21   1      510.44      584.73     35.02 o 
   4  21   1     1257.33     1274.77     46.72 o 
   5  21   1       74.44      148.60     35.96 o 
   6  21   1     1340.01     1330.39     44.97 o 
   7  21   1      628.33      607.80     37.38 o 
   8  21   1     2694.28     2844.53     63.04 o 
   9  21   1      157.73      195.57     37.29 o 
  10  21   1      985.74      860.47     49.45 o 
  11  21   1      322.98      263.69     46.00 o 
  12  21   1      123.66      191.85     58.63 o 
  13  21   1       32.20      116.91     83.31 o 
 -12  22   1       82.52      122.15     52.53 o 
 -11  22   1      576.54      645.45     37.79 o 
 -10  22   1      134.22      159.73     36.10 o 
  -9  22   1       94.35      112.68     35.93 o 
  -8  22   1     4006.56     4083.75    114.65 o 
  -7  22   1     1285.69     1305.70     50.76 o 
  -6  22   1      595.71      621.76     42.92 o 
  -5  22   1     3008.10     3105.84    121.25 o 
  -4  22   1     1934.86     1957.56     61.77 o 
  -3  22   1      222.28      368.85     35.63 o 
  -2  22   1     7090.54     6883.15    116.50 o 
  -1  22   1     8366.33     8089.15    132.55 o 
   0  22   1     3756.93     3698.77     75.98 o 
   1  22   1     1835.39     1993.05     74.46 o 
   2  22   1      443.88      575.64     34.91 o 
   3  22   1     1829.94     1771.53     57.91 o 
   4  22   1     8364.03     8289.25    201.03 o 
   5  22   1     5462.34     5350.35    112.31 o 
   6  22   1      249.38      305.12     39.97 o 
   7  22   1      584.15      560.31     36.36 o 
   8  22   1      434.95      479.87     35.64 o 
   9  22   1      490.36      459.85     40.41 o 
  10  22   1     1206.72     1162.76     50.85 o 
  11  22   1     1328.94     1219.36     52.15 o 
  12  22   1       10.23      -51.36     55.48 o 
 -11  23   1     4194.50     4163.07    107.57 o 
 -10  23   1      835.14      924.52     44.67 o 
  -9  23   1     2190.61     2214.06     65.27 o 
  -8  23   1      314.57      333.08     42.79 o 
  -7  23   1        5.44       54.57     49.32 o 
  -6  23   1      512.11      548.33     44.51 o 
  -5  23   1     2000.70     2098.43     84.66 o 
  -4  23   1      574.43      594.58     44.38 o 
  -3  23   1     2534.86     2637.22     77.84 o 
  -2  23   1      262.75      311.21     34.38 o 
  -1  23   1      555.20      641.84     37.31 o 
   0  23   1       26.90       65.58     33.08 o 
   1  23   1     1706.06     1684.78     47.78 o 
   2  23   1       57.63      164.98     41.94 o 
   3  23   1     1880.44     2020.83     96.74 o 
   4  23   1      981.86     1049.29     48.65 o 
   5  23   1     2761.82     2958.82     92.56 o 
   6  23   1     1454.56     1444.66     58.69 o 
   7  23   1      343.55      444.22     39.82 o 
   8  23   1      114.76      183.64     42.83 o 
   9  23   1       83.93      129.68     41.07 o 
  10  23   1      403.20      412.70     50.65 o 
  11  23   1     6733.91     6553.57    158.19 o 
 -10  24   1     1379.90     1353.44     54.48 o 
  -9  24   1     2395.19     2367.92     69.48 o 
  -8  24   1        4.70      109.80     42.16 o 
  -7  24   1      183.77      239.27     44.61 o 
  -6  24   1      162.46      261.62     63.46 o 
  -5  24   1        2.75      120.71     43.34 o 
  -4  24   1     3743.24     3536.43     91.97 o 
  -3  24   1      822.84      842.14     44.10 o 
  -2  24   1      381.29      441.48     40.39 o 
  -1  24   1       13.25       50.14     35.47 o 
   0  24   1     2302.85     2262.94     60.85 o 
   1  24   1     1145.97     1186.52     46.97 o 
   2  24   1      377.08      478.39     40.82 o 
   3  24   1       51.90      113.15     42.84 o 
   4  24   1      375.68      430.95     45.82 o 
   5  24   1       14.01      123.76     43.51 o 
   6  24   1      971.83     1037.63     52.25 o 
   7  24   1     2132.82     2044.40     60.77 o 
   8  24   1      115.69      229.39     46.63 o 
   9  24   1      323.99      349.88     48.05 o 
  10  24   1      763.41      714.54     51.68 o 
  -9  25   1     1018.61     1159.63     54.05 o 
  -8  25   1       25.05      119.67     45.06 o 
  -7  25   1     1641.14     1595.40     82.91 o 
  -6  25   1      168.98      301.65     47.19 o 
  -5  25   1       19.46        4.66     45.08 o 
  -4  25   1      250.62      266.98     46.89 o 
  -3  25   1     2246.49     2337.09     67.52 o 
  -2  25   1       67.79      108.45     40.81 o 
  -1  25   1      432.22      434.09     40.49 o 
   0  25   1       10.09       -7.95     40.72 o 
   1  25   1        1.37       59.90     40.16 o 
   2  25   1      265.81      266.70     41.48 o 
   3  25   1     2427.85     2516.70     77.66 o 
   4  25   1     1023.91     1053.13     54.21 o 
   5  25   1      488.45      507.89     49.75 o 
   6  25   1      431.22      487.36     45.38 o 
   7  25   1      501.45      622.19     50.64 o 
   8  25   1      503.86      529.85     52.63 o 
   9  25   1      440.42      487.22     83.53 o 
  -7  26   1      705.89      750.74     55.88 o 
  -6  26   1       74.29      122.84     50.84 o 
  -5  26   1       66.93      161.12     49.71 o 
  -4  26   1       96.11      112.54     48.76 o 
  -3  26   1      225.07      175.12     48.78 o 
  -2  26   1       57.35       77.96     43.41 o 
  -1  26   1       20.62       84.62     43.61 o 
   0  26   1      134.35       97.06     42.70 o 
   1  26   1      101.39      140.06     43.23 o 
   2  26   1      418.77      555.53     61.19 o 
   3  26   1       51.41      169.81     50.18 o 
   4  26   1       95.67      246.02     76.19 o 
   5  26   1      199.23      268.75     51.92 o 
   6  26   1      120.20      194.73     46.25 o 
   7  26   1     1288.16     1235.51     54.99 o 
  -5  27   1      753.83      641.99     56.31 o 
  -4  27   1     1741.12     1718.66    104.88 o 
  -3  27   1     1685.22     1649.58     65.97 o 
  -2  27   1      866.75      968.62     52.66 o 
  -1  27   1       18.78      143.32     53.16 o 
   0  27   1        8.01      116.52     52.71 o 
   1  27   1      330.30      369.04     47.62 o 
   2  27   1      997.18     1008.39     69.52 o 
   3  27   1     2019.55     2099.51     70.95 o 
   4  27   1      800.14      820.56     52.50 o 
   5  27   1       10.76       60.86     47.17 o 
  -1  28   1     1833.88     1891.09     83.72 o 
   0  28   1       18.98       91.69     52.11 o 
   1  28   1      506.78      616.13     72.70 o 
 -19   0   2     1590.40     1425.07    125.86 o 
 -18   0   2      381.07      543.79     73.01 o 
 -17   0   2     1190.59     1303.28     85.10 o 
 -16   0   2     4338.58     4680.92    204.30 o 
 -15   0   2      490.75      465.64     48.42 o 
 -14   0   2      104.02      117.13     37.76 o 
 -13   0   2      304.92      349.91     46.33 o 
 -12   0   2    10566.01    10072.01    241.30 o 
 -11   0   2     1865.10     1722.90     71.73 o 
 -10   0   2     9607.02     9465.87    184.71 o 
  -9   0   2      689.74      668.32     29.72 o 
  -8   0   2        3.36       11.21     15.02 o 
  -7   0   2    26339.32    29151.62    491.32 o 
  -6   0   2    81179.46    86058.83   1439.91 o 
  -5   0   2     7133.47     6937.14    122.11 o 
  -4   0   2    17325.24    17368.44    294.22 o 
  -3   0   2    17241.46    18227.95    308.70 o 
  -2   0   2     9942.89     9642.27    165.98 o 
  -1   0   2    22642.52    22605.45    351.72 o 
   0   0   2   156386.09   158321.23   2647.72 o 
   1   0   2     2393.64     2424.11     48.28 o 
   2   0   2    46675.09    46980.31    787.18 o 
   3   0   2    21580.30    21727.12    366.01 o 
   4   0   2     5147.04     5089.65     89.98 o 
   5   0   2    12370.35    12397.70    210.64 o 
   6   0   2    50738.99    53841.33    989.62 o 
   7   0   2     3483.51     3472.97    109.01 o 
   8   0   2    15445.71    15230.59    317.55 o 
   9   0   2     6687.64     6159.58    135.04 o 
  10   0   2      424.34      448.84     27.53 o 
  11   0   2      361.79      356.82     28.69 o 
  12   0   2     3635.85     3454.56     86.20 o 
  13   0   2      164.11      211.24     36.00 o 
  14   0   2     5453.41     5130.11    170.56 o 
  15   0   2      302.66      317.47     52.29 o 
  16   0   2     7193.00     7601.16    240.76 o 
  17   0   2     2880.24     2820.11    123.11 o 
  18   0   2     1253.92     1292.07     79.41 o 
  19   0   2      647.20      579.96     69.77 o 
 -19   1   2     3512.40     3610.13    111.66 o 
 -18   1   2     2079.78     1947.63     71.51 o 
 -17   1   2       43.06      155.50     45.63 o 
 -16   1   2       94.38      131.69     37.72 o 
 -15   1   2     3481.55     3568.64     80.85 o 
 -14   1   2      702.72      715.15     31.22 o 
 -13   1   2     7391.98     6954.97    114.00 o 
 -12   1   2     7523.09     7232.67    119.83 o 
 -11   1   2       24.73        3.05     22.34 o 
 -10   1   2     2895.71     2843.34     53.59 o 
  -9   1   2     1547.86     1705.96     34.61 o 
  -8   1   2     1744.96     1571.85     30.54 o 
  -7   1   2    11145.71    10830.68    138.47 o 
  -6   1   2      344.89      316.48     12.44 o 
  -5   1   2     5348.05     5068.55     64.83 o 
  -4   1   2     8481.93     8103.71     99.50 o 
  -3   1   2     5204.62     5261.00     66.33 o 
  -2   1   2    21941.33    22592.40    269.25 o 
  -1   1   2    47824.69    48641.73    576.20 o 
   0   1   2    25550.51    25777.32    306.73 o 
   1   1   2     2686.60     2327.77     32.13 o 
   2   1   2    14194.05    13274.36    159.35 o 
   3   1   2     1702.15     1587.11     24.39 o 
   4   1   2    10307.29    10251.83    123.79 o 
   5   1   2     2442.30     2795.12     39.56 o 
   6   1   2     5762.31     6217.11     84.64 o 
   7   1   2    24589.95    25309.18    348.52 o 
   8   1   2       28.24       27.65     12.07 o 
   9   1   2    10755.69    10557.52    157.63 o 
  10   1   2    10206.29     9977.51    160.30 o 
  11   1   2       98.45      121.31     18.00 o 
  12   1   2       29.60       75.29     21.03 o 
  13   1   2      906.64      943.14     32.35 o 
  14   1   2      585.30      656.30     33.68 o 
  15   1   2     7622.67     7714.33    198.73 o 
  16   1   2     5437.47     5459.29    130.11 o 
  17   1   2       85.73      156.55     40.65 o 
  18   1   2      103.28      126.29     43.15 o 
  19   1   2       10.15      109.33     45.48 o 
 -19   2   2      137.05      128.00     49.36 o 
 -18   2   2     1004.37      990.66     57.02 o 
 -17   2   2     3939.54     3834.66    141.08 o 
 -16   2   2     4138.89     4387.52    105.92 o 
 -15   2   2     8699.04     8807.72    163.50 o 
 -14   2   2     5485.29     5403.40    118.23 o 
 -13   2   2       22.66       20.61     23.98 o 
 -12   2   2     5169.22     5021.56     98.60 o 
 -11   2   2     6812.32     6709.31    102.26 o 
 -10   2   2     6883.59     6537.37     93.22 o 
  -9   2   2    15955.01    15762.57    209.58 o 
  -8   2   2     6309.14     6461.23     90.52 o 
  -7   2   2     1203.24     1290.60     26.43 o 
  -6   2   2     3682.17     3641.29     51.85 o 
  -5   2   2    20048.67    21105.11    252.43 o 
  -4   2   2     1198.72     1179.18     21.67 o 
  -3   2   2     6602.28     6868.22     84.92 o 
  -2   2   2     5842.81     5596.58     69.84 o 
  -1   2   2       39.91       24.84      7.79 o 
   0   2   2       32.66       20.05      7.62 o 
   1   2   2       66.22       60.38      7.63 o 
   2   2   2     9171.06     8984.81    109.08 o 
   3   2   2     1258.09     1246.71     21.02 o 
   4   2   2     1581.72     1449.48     24.72 o 
   5   2   2     6017.50     6354.77     86.24 o 
   6   2   2     9253.51     9205.76    122.60 o 
   7   2   2      627.59      447.22     13.83 o 
   8   2   2    18083.48    17393.29    228.09 o 
   9   2   2     5571.62     5672.90     83.22 o 
  10   2   2     1215.02     1232.82     31.62 o 
  11   2   2     2722.68     2724.40     78.62 o 
  12   2   2    11768.75    11495.04    184.80 o 
  13   2   2     3777.47     3797.46     77.26 o 
  14   2   2     9491.17     9287.28    165.01 o 
  15   2   2     4029.60     4031.73     91.14 o 
  16   2   2     1955.86     2049.81     72.45 o 
  17   2   2     2832.18     2763.19     85.18 o 
  18   2   2     2420.31     2371.98    103.68 o 
  19   2   2     1184.60      948.06     56.16 o 
 -19   3   2      195.77      214.95     49.54 o 
 -18   3   2        6.75       52.35     41.24 o 
 -17   3   2      492.83      523.94     43.65 o 
 -16   3   2       37.49       16.92     36.44 o 
 -15   3   2       42.40       72.78     34.23 o 
 -14   3   2      671.49      616.80     52.03 o 
 -13   3   2        7.03        8.45     27.37 o 
 -12   3   2      250.64      216.28     27.47 o 
 -11   3   2       12.89       -3.45     19.95 o 
 -10   3   2      548.21      660.88     25.40 o 
  -9   3   2     1566.44     1480.26     32.68 o 
  -8   3   2      602.26      606.53     18.90 o 
  -7   3   2      679.39      694.64     18.77 o 
  -6   3   2      321.29      297.55     13.28 o 
  -5   3   2      647.89      666.81     15.12 o 
  -4   3   2     1947.26     1894.18     29.23 o 
  -3   3   2    16399.77    16533.63    198.31 o 
  -2   3   2      178.18      196.69      8.86 o 
  -1   3   2      566.41      687.49     14.13 o 
   0   3   2     6572.33     6375.37     75.48 o 
   1   3   2     1741.54     1579.92     25.01 o 
   2   3   2     3778.63     3755.24     48.31 o 
   3   3   2     8244.41     8294.72    105.73 o 
   4   3   2      449.78      509.28     13.53 o 
   5   3   2     5843.08     6020.62     77.81 o 
   6   3   2      309.90      245.96     10.23 o 
   7   3   2     2141.58     2222.92     34.20 o 
   8   3   2        3.80       37.55     12.90 o 
   9   3   2     1458.94     1537.98     32.58 o 
  10   3   2        8.36       35.25     16.31 o 
  11   3   2     5546.24     5375.38     92.27 o 
  12   3   2      373.24      372.85     26.75 o 
  13   3   2       53.13       69.11     25.00 o 
  14   3   2      888.49      865.65     37.13 o 
  15   3   2        1.34       73.73     37.62 o 
  16   3   2       42.42       30.31     33.12 o 
  17   3   2      129.14      194.10     40.19 o 
  18   3   2       54.97       25.52     41.72 o 
  19   3   2      882.65      742.38     51.38 o 
 -19   4   2       46.77      127.93     48.94 o 
 -18   4   2     2234.50     1991.02     69.94 o 
 -17   4   2     3643.83     3801.49     99.73 o 
 -16   4   2      336.98      345.83     37.91 o 
 -15   4   2     2765.53     2734.36     75.19 o 
 -14   4   2     4049.11     3984.01     89.48 o 
 -13   4   2      168.45      178.40     31.35 o 
 -12   4   2     7669.10     7399.65    128.22 o 
 -11   4   2     1126.38     1058.23     28.97 o 
 -10   4   2      221.49      258.44     17.92 o 
  -9   4   2     2318.57     2115.96     40.39 o 
  -8   4   2    12076.00    11654.49    156.77 o 
  -7   4   2    10370.97    10952.35    147.19 o 
  -6   4   2     1529.38     1552.54     30.68 o 
  -5   4   2     5351.17     6112.04     80.80 o 
  -4   4   2      208.40      191.95     11.02 o 
  -3   4   2     7350.60     7399.59     91.21 o 
  -2   4   2    24438.18    23975.29    285.87 o 
  -1   4   2    23035.79    22650.69    270.03 o 
   0   4   2      199.42      207.98      8.68 o 
   1   4   2       37.08       21.24      7.87 o 
   2   4   2     8220.46     7908.24     96.55 o 
   3   4   2       19.81       14.65      9.40 o 
   4   4   2    16111.40    15626.11    205.26 o 
   5   4   2    21282.48    21122.15    262.80 o 
   6   4   2      980.33     1093.63     21.53 o 
   7   4   2      160.56      220.52     11.24 o 
   8   4   2     2799.51     2429.05     37.40 o 
   9   4   2     1975.95     1964.36     33.32 o 
  10   4   2     3974.85     3833.64     57.28 o 
  11   4   2     3581.64     3508.09     70.60 o 
  12   4   2     1811.57     1690.04     48.45 o 
  13   4   2      927.59      929.40     34.80 o 
  14   4   2     6514.37     6322.67    118.22 o 
  15   4   2     1958.59     1794.00     56.78 o 
  16   4   2      497.34      482.08     36.73 o 
  17   4   2      597.92      580.48     39.35 o 
  18   4   2        2.65       33.96     50.23 o 
  19   4   2       21.82       38.14     44.56 o 
 -19   5   2     1348.06     1220.87     56.22 o 
 -18   5   2        3.38       62.26     42.28 o 
 -17   5   2     1814.94     1634.56     54.50 o 
 -16   5   2      310.29      321.65     38.28 o 
 -15   5   2     2430.59     2474.56     79.78 o 
 -14   5   2     4649.85     4555.00    144.30 o 
 -13   5   2     5548.11     5554.60    156.08 o 
 -12   5   2      184.44      253.19     30.80 o 
 -11   5   2     8112.41     8032.37    119.91 o 
 -10   5   2      362.47      347.96     24.37 o 
  -9   5   2     1556.51     1506.16     35.03 o 
  -8   5   2     2217.00     2546.72     44.35 o 
  -7   5   2     1810.12     1576.65     33.37 o 
  -6   5   2       37.39       14.95     12.46 o 
  -5   5   2    25194.59    25474.62    333.42 o 
  -4   5   2     1924.28     1686.85     29.83 o 
  -3   5   2      519.53      462.20     11.69 o 
  -2   5   2      275.06      274.56     10.40 o 
  -1   5   2     5168.69     4718.28     60.31 o 
   0   5   2      287.14      274.66     10.17 o 
   1   5   2    32432.87    31074.63    369.10 o 
   2   5   2    12757.01    12228.39    147.55 o 
   3   5   2     2364.66     2368.08     37.31 o 
   4   5   2      621.80      622.38     14.37 o 
   5   5   2     1947.64     1677.16     27.98 o 
   6   5   2      851.67      946.99     19.78 o 
   7   5   2    16312.06    15892.38    200.48 o 
   8   5   2     2706.92     2761.77     41.30 o 
   9   5   2     1506.69     1416.80     27.75 o 
  10   5   2     1560.91     1533.53     37.97 o 
  11   5   2    12464.89    12099.96    209.71 o 
  12   5   2      333.01      365.35     26.01 o 
  13   5   2      930.34      912.51     33.62 o 
  14   5   2     4083.90     3959.66     82.64 o 
  15   5   2     2722.37     2634.24     72.42 o 
  16   5   2      973.30      940.06     41.72 o 
  17   5   2     2689.07     2692.54     75.54 o 
  18   5   2      806.69      680.70     46.63 o 
  19   5   2      326.76      331.59     47.64 o 
 -19   6   2      259.09      295.06     46.95 o 
 -18   6   2       28.29       88.06     43.08 o 
 -17   6   2      634.96      710.85     43.93 o 
 -16   6   2     4343.12     4247.85     98.04 o 
 -15   6   2       26.48       87.61     34.64 o 
 -14   6   2      652.80      676.23     38.59 o 
 -13   6   2       32.08       85.32     31.51 o 
 -12   6   2     3189.83     3102.63     71.09 o 
 -11   6   2      146.93       94.77     21.23 o 
 -10   6   2     3675.68     3529.86     66.10 o 
  -9   6   2     3461.27     3561.96     87.00 o 
  -8   6   2      511.74      516.59     18.96 o 
  -7   6   2    17110.60    17907.43    236.87 o 
  -6   6   2    25668.16    26198.73    343.24 o 
  -5   6   2     2941.40     2924.28     46.25 o 
  -4   6   2    11779.52    11443.55    152.67 o 
  -3   6   2    11780.63    11890.32    150.33 o 
  -2   6   2      368.33      355.74     11.42 o 
  -1   6   2    10880.74    10233.42    124.29 o 
   0   6   2    36542.75    35925.82    426.57 o 
   1   6   2     3667.53     3426.86     45.41 o 
   2   6   2     9083.61     8421.21    107.91 o 
   3   6   2    16736.45    16294.78    214.22 o 
   4   6   2     1224.72     1101.12     23.18 o 
   5   6   2     3111.76     2965.94     42.36 o 
   6   6   2    29834.40    30148.51    358.01 o 
   7   6   2      889.05      867.50     18.76 o 
   8   6   2     3413.78     3157.55     48.82 o 
   9   6   2     4174.90     4222.59     62.09 o 
  10   6   2      640.09      618.84     18.57 o 
  11   6   2        5.34      -22.97     22.97 o 
  12   6   2     2555.63     2465.41     59.20 o 
  13   6   2      857.95      952.28     34.45 o 
  14   6   2     1271.64     1213.64     39.38 o 
  15   6   2        5.49       39.63     39.03 o 
  16   6   2     3378.11     3233.16     75.90 o 
  17   6   2     1895.67     1793.01     62.76 o 
  18   6   2     1044.79      933.96     45.55 o 
 -19   7   2     2737.95     2596.62     84.08 o 
 -18   7   2     2729.64     2717.54     79.98 o 
 -17   7   2      198.49      233.01     40.29 o 
 -16   7   2      691.75      736.63     43.37 o 
 -15   7   2      342.58      369.22     37.83 o 
 -14   7   2     2422.60     2455.71     84.15 o 
 -13   7   2    10289.28    10352.32    244.15 o 
 -12   7   2     7176.86     7181.00    146.70 o 
 -11   7   2     1245.00     1191.79     34.44 o 
 -10   7   2      384.94      373.11     22.18 o 
  -9   7   2       29.94       20.80     15.24 o 
  -8   7   2     5707.93     5757.72     89.72 o 
  -7   7   2     7031.77     6431.64     85.95 o 
  -6   7   2     6591.67     6587.90     91.96 o 
  -5   7   2      741.47      733.92     19.98 o 
  -4   7   2     2754.41     2747.99     39.58 o 
  -3   7   2      116.65      139.26      9.92 o 
  -2   7   2     1923.37     1903.37     29.70 o 
  -1   7   2      112.74      115.21      9.87 o 
   0   7   2       12.87       42.06      9.40 o 
   1   7   2     2578.63     2290.39     33.44 o 
   2   7   2      673.71      684.34     15.80 o 
   3   7   2     8133.08     7651.07    103.37 o 
   4   7   2     2712.76     2416.75     34.65 o 
   5   7   2     7912.79     7973.89    102.22 o 
   6   7   2     1714.91     1652.92     31.13 o 
   7   7   2     6585.60     6576.71     95.97 o 
   8   7   2        5.01       58.32     17.73 o 
   9   7   2    10900.66    10736.00    152.32 o 
  10   7   2    11984.10    11604.69    174.41 o 
  11   7   2     1503.81     1433.81     53.93 o 
  12   7   2     2633.91     2476.25     59.37 o 
  13   7   2      440.36      428.24     51.29 o 
  14   7   2     1341.96     1304.22     43.63 o 
  15   7   2     7745.05     7664.84    141.72 o 
  16   7   2     5059.67     5060.50    102.43 o 
  17   7   2      693.52      680.52     40.06 o 
  18   7   2       13.91       49.14     36.73 o 
 -19   8   2      364.57      393.11     76.59 o 
 -18   8   2       62.62       87.42     41.33 o 
 -17   8   2     1972.52     1992.39     63.42 o 
 -16   8   2     5322.64     5269.90    113.02 o 
 -15   8   2     4604.16     4719.16    120.21 o 
 -14   8   2     2505.95     2650.62     85.29 o 
 -13   8   2      110.76      142.90     32.00 o 
 -12   8   2     1063.59     1012.46     37.09 o 
 -11   8   2     5337.20     5069.32     89.00 o 
 -10   8   2    10574.56    10033.86    183.47 o 
  -9   8   2     8543.96     8217.20    140.84 o 
  -8   8   2     4535.51     4566.66     69.49 o 
  -7   8   2      965.68     1019.95     23.40 o 
  -6   8   2     1282.43     1204.99     27.86 o 
  -5   8   2     9829.26    10082.15    129.37 o 
  -4   8   2     3866.14     3456.37     52.78 o 
  -3   8   2      116.68      115.66     10.10 o 
  -2   8   2       98.24       89.73     10.04 o 
  -1   8   2     1439.57     1355.25     24.81 o 
   0   8   2      651.71      696.96     15.88 o 
   1   8   2      455.40      432.78     12.72 o 
   2   8   2     4837.33     4996.09     67.11 o 
   3   8   2       33.78       14.16     11.54 o 
   4   8   2     1462.43     1448.12     24.13 o 
   5   8   2      652.04      677.41     16.19 o 
   6   8   2     3753.06     3535.87     49.99 o 
   7   8   2     8454.31     8083.21    137.06 o 
   8   8   2     9992.57     9275.51    132.58 o 
   9   8   2     4852.12     4985.93     81.56 o 
  10   8   2       40.15       57.41     18.86 o 
  11   8   2     1599.78     1469.99     39.63 o 
  12   8   2     6076.46     5948.73    141.80 o 
  13   8   2     7536.38     7558.48    154.40 o 
  14   8   2     4213.52     4359.69    100.44 o 
  15   8   2      554.94      600.83     69.45 o 
  16   8   2      503.12      539.28     41.64 o 
  17   8   2     2963.05     2930.24     84.20 o 
  18   8   2     3068.49     2798.16     91.85 o 
 -18   9   2       91.85      140.04     41.27 o 
 -17   9   2     2194.63     2303.00    115.11 o 
 -16   9   2     1023.15      969.71     47.59 o 
 -15   9   2     1094.95     1123.09     68.61 o 
 -14   9   2      224.21      226.79     37.47 o 
 -13   9   2     1124.00     1066.56     42.89 o 
 -12   9   2        4.00        7.43     35.55 o 
 -11   9   2        4.47      -22.12     23.30 o 
 -10   9   2     1004.46     1007.72     35.88 o 
  -9   9   2     9438.13     9041.55    133.38 o 
  -8   9   2     1100.79     1144.53     25.51 o 
  -7   9   2     1648.09     1716.18     33.36 o 
  -6   9   2     2217.37     2122.17     39.20 o 
  -5   9   2     5718.94     5774.40     87.02 o 
  -4   9   2    12072.75    11569.25    154.93 o 
  -3   9   2    22664.39    21620.52    271.08 o 
  -2   9   2     5333.28     5036.43     64.95 o 
  -1   9   2     3919.83     3454.72     47.24 o 
   0   9   2      462.30      327.90     12.40 o 
   1   9   2    17164.55    16921.27    194.96 o 
   2   9   2    16118.59    15246.95    201.58 o 
   3   9   2    13017.79    12166.82    161.96 o 
   4   9   2      219.20      211.69     12.30 o 
   5   9   2    15965.96    15653.83    196.61 o 
   6   9   2     8000.95     7490.28    102.65 o 
   7   9   2      454.39      464.80     18.62 o 
   8   9   2     2168.24     2022.00     43.41 o 
   9   9   2     3528.98     3546.57     68.58 o 
  10   9   2      492.60      475.59     32.97 o 
  11   9   2     3592.37     3594.50     78.11 o 
  12   9   2     1314.64     1278.78     55.36 o 
  13   9   2     2334.42     2511.04     87.41 o 
  14   9   2     1110.04     1081.33     57.95 o 
  15   9   2        2.34      -20.49     49.27 o 
  16   9   2       84.39      161.55     53.70 o 
  17   9   2       60.38      108.46     41.01 o 
  18   9   2      111.84      114.96     46.77 o 
 -18  10   2     2622.39     2644.11     83.18 o 
 -17  10   2      655.33      679.48     44.20 o 
 -16  10   2      538.91      648.61     42.35 o 
 -15  10   2      119.62      138.73     35.70 o 
 -14  10   2     1944.93     1855.19     95.22 o 
 -13  10   2      549.11      558.78     38.25 o 
 -12  10   2     2501.24     2341.49     69.62 o 
 -11  10   2      155.42      150.79     25.44 o 
 -10  10   2     3758.82     3473.19     69.01 o 
  -9  10   2       20.67       11.49     24.19 o 
  -8  10   2    11568.14    11201.82    153.19 o 
  -7  10   2     9209.67     9153.29    126.45 o 
  -6  10   2      468.14      501.75     20.86 o 
  -5  10   2      758.20      785.92     20.83 o 
  -4  10   2     2249.57     2056.57     43.28 o 
  -3  10   2      634.22      621.72     19.47 o 
  -2  10   2    48165.46    47121.29    585.65 o 
  -1  10   2    44878.57    44671.48    530.46 o 
   0  10   2       40.80       41.81     11.19 o 
   1  10   2      468.61      516.09     14.35 o 
   2  10   2      651.26      601.52     19.21 o 
   3  10   2     2264.78     2131.71     37.72 o 
   4  10   2    37615.45    37735.52    490.88 o 
   5  10   2    10294.96     9325.08    119.73 o 
   6  10   2      182.48      177.03     16.12 o 
   7  10   2     2298.34     2320.24     63.05 o 
   8  10   2        7.05       21.61     19.43 o 
   9  10   2       14.78       31.48     25.69 o 
  10  10   2     9281.62     9344.58    167.52 o 
  11  10   2     2647.55     2639.44     79.65 o 
  12  10   2     1019.27     1117.07     55.06 o 
  13  10   2       39.98      100.46     46.63 o 
  14  10   2     1056.34     1088.61     60.09 o 
  15  10   2      208.99      215.89     52.71 o 
  16  10   2      169.53      181.95     55.87 o 
  17  10   2      128.55       56.32     59.57 o 
  18  10   2     2837.24     2590.62    114.61 o 
 -18  11   2      844.12      853.63     55.82 o 
 -17  11   2     5014.84     4966.12    110.83 o 
 -16  11   2      238.44      302.32     45.69 o 
 -15  11   2     3863.54     3705.84     90.59 o 
 -14  11   2     4050.80     3983.50    167.35 o 
 -13  11   2      480.64      493.34     36.41 o 
 -12  11   2     3625.61     3548.15     78.61 o 
 -11  11   2    20521.80    19323.75    289.48 o 
 -10  11   2     1767.85     1730.72     50.46 o 
  -9  11   2    10186.80     9740.45    152.77 o 
  -8  11   2     5578.91     5598.46     89.01 o 
  -7  11   2      272.06      341.97     17.39 o 
  -6  11   2     1221.97     1192.89     30.02 o 
  -5  11   2    14562.72    14299.22    191.26 o 
  -4  11   2      698.39      697.21     20.21 o 
  -3  11   2     1425.59     1256.25     25.96 o 
  -2  11   2     2547.69     2523.90     45.34 o 
  -1  11   2     8134.75     7997.24     99.81 o 
   0  11   2       94.90      116.55     12.35 o 
   1  11   2    30874.32    30706.86    383.03 o 
   2  11   2     4613.08     4534.95     66.31 o 
   3  11   2     2374.99     2359.02     40.94 o 
   4  11   2     1193.21     1204.56     25.65 o 
   5  11   2     9100.72     8553.49    110.86 o 
   6  11   2     5048.96     4716.69     67.43 o 
   7  11   2     9755.66     9347.93    134.68 o 
   8  11   2     3497.41     3345.11     73.67 o 
   9  11   2      645.77      691.10     32.86 o 
  10  11   2     4953.33     4950.28     99.38 o 
  11  11   2    17064.15    17332.13    301.28 o 
  12  11   2     5798.08     5728.86    164.17 o 
  13  11   2     8074.40     7867.14    192.54 o 
  14  11   2     6310.79     6499.35    160.42 o 
  15  11   2       11.13      108.89     54.96 o 
  16  11   2     1372.30     1302.65     69.97 o 
  17  11   2     3621.16     3563.54    116.72 o 
 -17  12   2      294.61      296.75     48.34 o 
 -16  12   2     3389.24     3216.57     96.75 o 
 -15  12   2      703.13      750.24     49.76 o 
 -14  12   2      476.84      450.60     37.38 o 
 -13  12   2      127.45      142.04     33.16 o 
 -12  12   2       21.85       28.60     28.78 o 
 -11  12   2        7.31      -18.03     35.07 o 
 -10  12   2     3680.56     3530.62     69.61 o 
  -9  12   2     1979.50     2015.41     49.97 o 
  -8  12   2        1.83       33.75     20.44 o 
  -7  12   2       15.93       39.07     19.61 o 
  -6  12   2      646.10      697.47     24.58 o 
  -5  12   2       69.42       90.51     16.81 o 
  -4  12   2     6782.58     6702.29     90.79 o 
  -3  12   2     1834.38     1771.90     33.04 o 
  -2  12   2     2776.36     2715.42     42.26 o 
  -1  12   2      812.74      800.21     23.73 o 
   0  12   2       68.63       37.20     15.81 o 
   1  12   2     2528.70     2322.34     39.24 o 
   2  12   2       19.32       30.80     14.98 o 
   3  12   2     1992.46     1956.16     37.43 o 
   4  12   2      705.08      728.82     25.56 o 
   5  12   2        2.16       -1.31     14.12 o 
   6  12   2     1874.45     1793.10     34.55 o 
   7  12   2     3696.81     3407.59     62.84 o 
   8  12   2      378.77      380.50     22.74 o 
   9  12   2       47.12       34.56     28.35 o 
  10  12   2      722.71      748.14     36.85 o 
  11  12   2       40.46      128.89     32.89 o 
  12  12   2      805.77      741.58     53.98 o 
  13  12   2     3492.93     3630.81    109.41 o 
  14  12   2       56.84      173.94     54.75 o 
  15  12   2      235.67      229.73     58.27 o 
  16  12   2      254.94      288.42     62.08 o 
  17  12   2      117.68      173.45     76.75 o 
 -17  13   2       42.32       73.05     69.12 o 
 -16  13   2        0.22       34.74     43.96 o 
 -15  13   2      729.69      686.32     60.78 o 
 -14  13   2     6010.94     5854.06    162.18 o 
 -13  13   2     1483.55     1499.16     48.58 o 
 -12  13   2      651.89      633.48     32.81 o 
 -11  13   2     5244.31     5090.34    172.58 o 
 -10  13   2       14.08      -18.25     24.81 o 
  -9  13   2      377.69      398.68     27.58 o 
  -8  13   2     3219.24     3123.22     63.98 o 
  -7  13   2     3095.25     3111.36     58.66 o 
  -6  13   2     1461.74     1524.60     36.95 o 
  -5  13   2     4460.82     4469.49     65.88 o 
  -4  13   2      555.60      569.72     20.41 o 
  -3  13   2      291.30      237.56     15.99 o 
  -2  13   2      237.03      239.61     14.29 o 
  -1  13   2     2075.35     1877.87     32.16 o 
   0  13   2      128.58      152.00     15.24 o 
   1  13   2     8660.26     8256.06    104.07 o 
   2  13   2     4603.44     4429.92     66.56 o 
   3  13   2     1207.06     1154.27     26.32 o 
   4  13   2     5524.51     5435.66     83.32 o 
   5  13   2      251.76      240.57     18.18 o 
   6  13   2      706.11      723.37     22.56 o 
   7  13   2       86.18       88.78     21.46 o 
   8  13   2     3395.77     3441.38     70.16 o 
   9  13   2     1279.05     1274.25     42.76 o 
  10  13   2     2540.76     2636.67     69.13 o 
  11  13   2     2921.88     2781.62     73.86 o 
  12  13   2       40.23      104.84     41.12 o 
  13  13   2      453.65      506.28     64.10 o 
  14  13   2      691.75      703.50     62.46 o 
  15  13   2     1247.11     1278.48     71.69 o 
  16  13   2     1438.72     1370.79     97.68 o 
  17  13   2     1353.01     1443.08    144.66 o 
 -17  14   2      114.24       98.80     47.62 o 
 -16  14   2     1393.11     1328.14     89.33 o 
 -15  14   2      768.74      775.83     56.56 o 
 -14  14   2      135.89      197.17     41.60 o 
 -13  14   2       14.75      -35.72     35.72 o 
 -12  14   2      136.49       84.06     28.61 o 
 -11  14   2     1171.10     1080.26     33.59 o 
 -10  14   2      896.29      886.40     34.53 o 
  -9  14   2     3591.91     3456.58     70.80 o 
  -8  14   2      639.86      634.36     30.22 o 
  -7  14   2        4.55       30.44     27.35 o 
  -6  14   2      150.15      189.20     26.66 o 
  -5  14   2      292.55      299.14     22.84 o 
  -4  14   2     3423.40     3251.96     53.10 o 
  -3  14   2       62.54       94.03     15.91 o 
  -2  14   2     5914.14     5666.06     75.87 o 
  -1  14   2     1215.83     1223.45     36.31 o 
   0  14   2      215.17      177.15     19.23 o 
   1  14   2     1674.14     1470.88     29.96 o 
   2  14   2       31.02        8.63     20.57 o 
   3  14   2      674.65      670.30     22.59 o 
   4  14   2     2674.39     2619.82     50.10 o 
   5  14   2      265.29      289.13     21.39 o 
   6  14   2     3227.73     3071.98     59.77 o 
   7  14   2      967.08      932.58     30.21 o 
   8  14   2     1773.12     1655.08     54.92 o 
   9  14   2        4.44       29.30     31.45 o 
  10  14   2     2586.01     2553.26     70.01 o 
  11  14   2       24.20       76.88     35.90 o 
  12  14   2     1749.26     1595.71     70.27 o 
  13  14   2     1544.55     1592.40     72.47 o 
  14  14   2      160.79      187.42     60.89 o 
  15  14   2      199.06      151.54     92.13 o 
  16  14   2       18.57       46.93     66.05 o 
 -16  15   2      450.07      427.70     49.73 o 
 -15  15   2      548.13      525.00     48.73 o 
 -14  15   2       82.12      123.20     42.61 o 
 -13  15   2      349.64      374.01     30.19 o 
 -12  15   2       90.56      122.31     30.15 o 
 -11  15   2      469.71      450.91     32.07 o 
 -10  15   2     1785.50     1666.18     47.64 o 
  -9  15   2     2573.76     2450.07     58.55 o 
  -8  15   2     1860.70     1829.41     47.57 o 
  -7  15   2     2868.39     2790.39     78.07 o 
  -6  15   2    11258.30    11464.21    176.00 o 
  -5  15   2      497.05      536.67     22.17 o 
  -4  15   2     8943.78     8671.50    116.30 o 
  -3  15   2    13873.30    13034.13    168.83 o 
  -2  15   2      279.44      225.22     17.93 o 
  -1  15   2      128.71       92.13     15.49 o 
   0  15   2     2876.05     2398.08     44.68 o 
   1  15   2     3973.80     3763.39     55.54 o 
   2  15   2     4669.61     4478.09     66.35 o 
   3  15   2    14861.81    14423.08    193.69 o 
   4  15   2      766.18      792.17     26.80 o 
   5  15   2     5752.79     5623.22     87.96 o 
   6  15   2     6221.71     6048.17    120.72 o 
   7  15   2      131.16      152.30     24.62 o 
   8  15   2      575.54      564.15     44.85 o 
   9  15   2     4106.77     4046.87     80.72 o 
  10  15   2       95.15      112.50     36.08 o 
  11  15   2      747.04      673.91     43.01 o 
  12  15   2      100.53      124.92     46.81 o 
  13  15   2     1744.43     1825.44    105.27 o 
  14  15   2      504.00      546.62     66.42 o 
  15  15   2      160.34      265.09     66.34 o 
  16  15   2      806.09      844.31     75.16 o 
 -16  16   2     1790.18     1694.04     69.00 o 
 -15  16   2      946.82      920.85     45.69 o 
 -14  16   2      903.39      869.68     86.88 o 
 -13  16   2      115.89      120.62     42.78 o 
 -12  16   2      520.72      446.24     34.09 o 
 -11  16   2     2612.85     2588.39     63.58 o 
 -10  16   2     2602.13     2530.41     61.75 o 
  -9  16   2     1122.56     1134.53     38.66 o 
  -8  16   2     5552.08     5496.49     97.34 o 
  -7  16   2      404.69      348.76     27.70 o 
  -6  16   2        5.68        4.52     28.23 o 
  -5  16   2      877.85      892.14     30.57 o 
  -4  16   2     5120.09     4945.19     73.58 o 
  -3  16   2      206.87      207.80     20.27 o 
  -2  16   2    18030.64    17032.60    227.75 o 
  -1  16   2    14359.27    13779.73    259.11 o 
   0  16   2       31.88       37.37     17.48 o 
   1  16   2       90.51       85.47     19.20 o 
   2  16   2       40.88       16.73     19.56 o 
   3  16   2     2949.67     2918.73     53.06 o 
   4  16   2    12200.21    12024.33    172.33 o 
   5  16   2     2904.57     2756.32     79.11 o 
   6  16   2     6986.37     6823.45    110.52 o 
   7  16   2      669.81      689.16     30.65 o 
   8  16   2      810.98      814.77     32.34 o 
   9  16   2       58.04       52.73     27.31 o 
  10  16   2     4549.89     4462.97     98.84 o 
  11  16   2     1993.00     1900.39     59.46 o 
  12  16   2     3163.49     3313.23    114.78 o 
  13  16   2      844.82      854.16     68.08 o 
  14  16   2      107.31      214.21     65.61 o 
  15  16   2      139.13      262.47     69.31 o 
 -15  17   2     1643.62     1759.56    140.94 o 
 -14  17   2     4124.70     3865.68    111.25 o 
 -13  17   2     2237.46     2148.83     62.52 o 
 -12  17   2     5708.34     5490.07    102.31 o 
 -11  17   2    12331.69    11911.34    188.92 o 
 -10  17   2      229.16      256.38     31.94 o 
  -9  17   2     5100.45     5020.73    100.64 o 
  -8  17   2     4253.79     4071.77     75.69 o 
  -7  17   2     1971.39     1977.92     47.86 o 
  -6  17   2      753.29      664.57     31.02 o 
  -5  17   2     4490.42     4346.33     71.69 o 
  -4  17   2       98.80      142.91     21.06 o 
  -3  17   2     2201.34     2052.10     42.53 o 
  -2  17   2      268.32      291.76     23.69 o 
  -1  17   2      419.04      373.44     42.09 o 
   0  17   2      426.97      366.22     23.92 o 
   1  17   2     7079.85     7144.75     98.81 o 
   2  17   2     3310.98     3223.63     54.76 o 
   3  17   2     2908.98     2945.41     54.56 o 
   4  17   2     4614.18     4647.04     77.73 o 
   5  17   2     5031.51     4818.67     84.86 o 
   6  17   2     3835.45     3769.44     71.72 o 
   7  17   2       12.06       51.87     39.68 o 
   8  17   2     5014.52     4870.84     87.16 o 
   9  17   2     1367.41     1353.78     40.24 o 
  10  17   2     6279.27     6310.77    127.80 o 
  11  17   2    13776.04    13903.06    249.01 o 
  12  17   2     2232.11     2136.72     73.57 o 
  13  17   2     2864.84     2980.94    122.31 o 
  14  17   2     4614.92     4498.92    187.25 o 
  15  17   2     1311.32     1342.51     82.74 o 
 -15  18   2      504.31      581.92     55.80 o 
 -14  18   2       66.89      149.60     72.79 o 
 -13  18   2      242.44      254.17     45.70 o 
 -12  18   2       89.61      131.44     49.21 o 
 -11  18   2      117.83      153.39     38.31 o 
 -10  18   2      840.02      825.16     38.89 o 
  -9  18   2     2258.67     2201.75     68.01 o 
  -8  18   2      121.65       64.01     29.45 o 
  -7  18   2     1330.60     1330.54     39.80 o 
  -6  18   2     2780.75     2808.19     83.46 o 
  -5  18   2      942.86      912.11     37.06 o 
  -4  18   2     2143.84     2143.27     45.20 o 
  -3  18   2      367.63      329.63     25.32 o 
  -2  18   2     3372.93     3054.91    109.34 o 
  -1  18   2     6222.10     5610.21    165.06 o 
   0  18   2     2131.46     2016.08     48.71 o 
   1  18   2      439.03      517.66     26.66 o 
   2  18   2       21.45       18.07     21.69 o 
   3  18   2     1333.63     1361.50     32.45 o 
   4  18   2     1027.39      975.11     33.95 o 
   5  18   2     1938.52     1928.22     60.97 o 
   6  18   2       34.52       52.22     28.20 o 
   7  18   2     1112.22     1140.62     38.48 o 
   8  18   2      413.86      396.14     32.52 o 
   9  18   2      427.61      455.60     33.20 o 
  10  18   2      727.39      735.64     48.27 o 
  11  18   2        5.61      100.96     48.71 o 
  12  18   2      681.97      678.70     58.62 o 
  13  18   2     1719.97     1664.65     84.36 o 
  14  18   2      156.28      150.02     70.79 o 
 -14  19   2      801.05      787.43     59.55 o 
 -13  19   2        8.51      120.69     46.76 o 
 -12  19   2        7.30      -22.96     43.04 o 
 -11  19   2     1893.80     1761.96     54.54 o 
 -10  19   2     1893.99     1861.60     54.88 o 
  -9  19   2       81.88       23.38     32.63 o 
  -8  19   2        0.75       19.82     30.61 o 
  -7  19   2      209.19      191.86     30.93 o 
  -6  19   2     2534.33     2572.31     90.79 o 
  -5  19   2     2588.93     2607.41     54.93 o 
  -4  19   2     5901.64     5682.42     89.71 o 
  -3  19   2     1985.70     1871.91     57.16 o 
  -2  19   2       10.57       29.62     26.44 o 
  -1  19   2       93.93      106.61     33.79 o 
   0  19   2     3040.15     2971.30     62.02 o 
   1  19   2    13771.72    13397.16    194.45 o 
   2  19   2     5897.23     6031.26     97.65 o 
   3  19   2     2344.36     2380.08     52.23 o 
   4  19   2      469.42      480.32     30.83 o 
   5  19   2      116.59      169.57     29.15 o 
   6  19   2     2766.35     2793.10     81.23 o 
   7  19   2     3612.25     3546.75     73.65 o 
   8  19   2     1767.30     1749.11     47.90 o 
   9  19   2      255.24      251.85     33.68 o 
  10  19   2        1.81       76.45     38.71 o 
  11  19   2       71.86      103.74     46.25 o 
  12  19   2        1.00      160.04     62.98 o 
  13  19   2      887.68      793.57    104.77 o 
  14  19   2       98.14      120.62     72.36 o 
 -13  20   2      222.90      209.11     50.01 o 
 -12  20   2     1181.97     1172.08     55.97 o 
 -11  20   2      774.01      750.45     40.94 o 
 -10  20   2        1.14       42.35     34.60 o 
  -9  20   2      170.65      199.32     35.00 o 
  -8  20   2     1154.75     1203.80     41.99 o 
  -7  20   2       13.46      -30.37     37.53 o 
  -6  20   2     3524.27     3565.35    109.01 o 
  -5  20   2      853.96      775.12     44.17 o 
  -4  20   2     1164.92     1128.79     41.04 o 
  -3  20   2      387.58      394.75     30.41 o 
  -2  20   2     3110.05     2941.40     97.40 o 
  -1  20   2      673.22      667.12     32.60 o 
   0  20   2     1680.84     1670.78     43.59 o 
   1  20   2     1294.03     1201.86     38.05 o 
   2  20   2     2472.17     2502.96     57.88 o 
   3  20   2     1023.66     1113.41     39.00 o 
   4  20   2      665.28      710.85     37.47 o 
   5  20   2       86.16      109.28     30.82 o 
   6  20   2      103.28      137.22     31.77 o 
   7  20   2      192.88       90.89     32.84 o 
   8  20   2     2914.58     2913.58     69.28 o 
   9  20   2      225.26      219.11     35.17 o 
  10  20   2     2401.97     2203.69     63.15 o 
  11  20   2      565.06      616.89     44.31 o 
  12  20   2        2.38       76.81     56.97 o 
  13  20   2       11.95       63.25     71.25 o 
 -12  21   2      659.06      655.59     47.48 o 
 -11  21   2        4.35      -24.74     36.24 o 
 -10  21   2      118.75      137.32     36.61 o 
  -9  21   2     1935.95     2032.32     63.39 o 
  -8  21   2      237.26      232.99     37.98 o 
  -7  21   2     7841.54     7797.64    134.58 o 
  -6  21   2     4231.10     4332.86     96.13 o 
  -5  21   2      357.70      342.12     51.24 o 
  -4  21   2      219.05      308.33     37.33 o 
  -3  21   2     4263.57     4090.81     78.30 o 
  -2  21   2      387.80      403.03     32.50 o 
  -1  21   2     1634.82     1575.21     50.96 o 
   0  21   2      539.58      485.40     33.30 o 
   1  21   2       66.16       31.78     31.34 o 
   2  21   2      519.68      525.25     33.81 o 
   3  21   2     4101.32     4136.57     96.15 o 
   4  21   2     3911.76     4014.80    166.05 o 
   5  21   2     2089.57     2068.88     59.01 o 
   6  21   2     1213.39     1209.52     46.35 o 
   7  21   2      696.27      725.57     49.42 o 
   8  21   2      708.56      692.34     39.77 o 
   9  21   2     3135.72     3039.57     72.47 o 
  10  21   2     2246.18     2091.26     57.93 o 
  11  21   2        5.77       33.81     42.35 o 
  12  21   2        0.53       26.25     47.22 o 
 -12  22   2      175.02      124.69     55.64 o 
 -11  22   2      475.77      524.75     44.35 o 
 -10  22   2     2309.57     2236.34     68.06 o 
  -9  22   2      371.65      382.61     42.96 o 
  -8  22   2       50.06      146.36     43.11 o 
  -7  22   2      289.14      346.07     57.81 o 
  -6  22   2      878.31      944.12     53.66 o 
  -5  22   2        6.35       67.71     39.69 o 
  -4  22   2     2889.23     2756.97     72.91 o 
  -3  22   2       75.40       85.15     32.68 o 
  -2  22   2      681.92      719.56     56.13 o 
  -1  22   2      133.83       47.01     42.94 o 
   0  22   2      461.04      514.83     35.27 o 
   1  22   2      211.90      202.36     33.58 o 
   2  22   2      713.20      730.69     38.76 o 
   3  22   2       45.80      113.93     36.05 o 
   4  22   2     1033.50     1083.85     49.81 o 
   5  22   2      508.15      526.45     44.60 o 
   6  22   2     5300.43     5447.84    116.76 o 
   7  22   2     1629.26     1491.00     52.00 o 
   8  22   2       48.11       95.90     45.05 o 
   9  22   2        1.06       45.08     40.47 o 
  10  22   2      172.58      182.95     44.40 o 
  11  22   2      266.61      251.39     46.38 o 
 -11  23   2      758.39      734.57     63.86 o 
 -10  23   2        9.82      122.98     44.86 o 
  -9  23   2      974.32     1043.65     54.38 o 
  -8  23   2      300.09      394.66     47.74 o 
  -7  23   2      557.80      593.16     59.13 o 
  -6  23   2      630.83      628.57     75.26 o 
  -5  23   2       23.21      -23.30     58.20 o 
  -4  23   2      240.22      221.95     47.99 o 
  -3  23   2      643.51      638.94     54.51 o 
  -2  23   2       31.58      -13.53     34.40 o 
  -1  23   2       16.53      -25.63     34.22 o 
   0  23   2       42.94        1.05     40.40 o 
   1  23   2      267.52      266.33     35.78 o 
   2  23   2      516.78      527.09     39.33 o 
   3  23   2      153.79      234.22     43.81 o 
   4  23   2      371.16      452.32     46.18 o 
   5  23   2      814.79      807.69     49.48 o 
   6  23   2      791.17      833.27     50.47 o 
   7  23   2      322.26      266.11     47.99 o 
   8  23   2      275.09      272.04     47.18 o 
   9  23   2     1419.37     1354.13     66.57 o 
  10  23   2     1377.97     1348.79     54.93 o 
  -9  24   2      160.48      170.90     48.43 o 
  -8  24   2       50.71       10.35     61.07 o 
  -7  24   2     1435.57     1564.77     86.17 o 
  -6  24   2     1730.24     1772.70     62.13 o 
  -5  24   2     1534.30     1551.26     91.53 o 
  -4  24   2       28.69       61.75     56.90 o 
  -3  24   2     1251.05     1073.44     46.99 o 
  -2  24   2     1178.63     1172.07     58.52 o 
  -1  24   2     2242.81     2292.75     58.60 o 
   0  24   2     1968.41     2016.30     75.77 o 
   1  24   2       95.03      180.37     38.97 o 
   2  24   2      586.37      645.79     44.71 o 
   3  24   2      868.05      806.70     51.21 o 
   4  24   2      520.36      598.86     51.25 o 
   5  24   2      705.24      691.04     51.43 o 
   6  24   2      433.95      507.47     49.85 o 
   7  24   2       29.24       47.33     47.97 o 
   8  24   2      370.32      274.04     50.01 o 
   9  24   2      159.85      179.42     49.55 o 
  -8  25   2      253.01      327.18     50.81 o 
  -7  25   2       13.98       73.87     49.24 o 
  -6  25   2      635.20      723.55     52.42 o 
  -5  25   2     2193.00     2328.08     80.16 o 
  -4  25   2     2524.86     2424.45     96.05 o 
  -3  25   2      495.08      457.16     43.82 o 
  -2  25   2      187.73      160.54     41.62 o 
  -1  25   2        2.93      -33.06     38.53 o 
   0  25   2     2320.45     2348.29     86.83 o 
   1  25   2     4217.10     4281.15     93.68 o 
   2  25   2     4196.83     4184.52     96.25 o 
   3  25   2      129.61      250.80     49.05 o 
   4  25   2      203.52      254.12     49.78 o 
   5  25   2      150.33      196.23     50.17 o 
   6  25   2     2234.26     2155.80     70.92 o 
   7  25   2     2260.75     2298.95     73.24 o 
   8  25   2     1047.21      930.51     57.72 o 
  -6  26   2     2386.35     2336.30     79.15 o 
  -5  26   2     1608.83     1533.94    108.13 o 
  -4  26   2      141.52      200.84     51.05 o 
  -3  26   2      582.89      619.47     68.60 o 
  -2  26   2      536.87      583.12     47.40 o 
  -1  26   2       54.55       75.40     51.95 o 
   0  26   2      777.77      854.62     48.28 o 
   1  26   2      139.95      221.10     47.08 o 
   2  26   2     2231.03     2159.28     89.79 o 
   3  26   2      793.54      830.78     56.64 o 
   4  26   2        8.78       64.03     51.63 o 
   5  26   2      407.30      377.32     53.84 o 
   6  26   2        9.33      104.14     52.63 o 
  -4  27   2        3.86       60.25     65.09 o 
  -3  27   2      586.19      516.90     54.81 o 
  -2  27   2        0.16       43.77     48.16 o 
  -1  27   2      413.39      468.99     53.59 o 
   0  27   2      304.11      297.01     48.63 o 
   1  27   2     1073.07      965.76     59.37 o 
   2  27   2      281.53      357.90     55.39 o 
   3  27   2     1566.67     1591.46     67.50 o 
 -19   1   3       16.89      -33.72     53.54 o 
 -18   1   3     1012.15      938.91     61.90 o 
 -17   1   3     1377.68     1308.60     56.61 o 
 -16   1   3      157.08      159.61     36.75 o 
 -15   1   3     5977.23     5897.11    112.08 o 
 -14   1   3     9737.25     9510.74    162.79 o 
 -13   1   3      907.68      926.97     36.04 o 
 -12   1   3     5159.08     4832.12     88.53 o 
 -11   1   3     4749.45     4347.26     81.22 o 
 -10   1   3      132.76      184.84     18.78 o 
  -9   1   3     4431.22     4389.70     65.60 o 
  -8   1   3    11569.70    11843.47    146.38 o 
  -7   1   3     1000.87      971.73     22.15 o 
  -6   1   3     6279.51     6263.21     81.14 o 
  -5   1   3    14405.97    15257.07    185.27 o 
  -4   1   3      124.60       74.03     12.06 o 
  -3   1   3     1057.28      928.87     19.91 o 
  -2   1   3     3703.18     3444.57     46.28 o 
  -1   1   3     4285.84     4310.12     57.52 o 
   0   1   3     3781.57     3540.78     48.81 o 
   1   1   3    18284.25    18209.60    219.08 o 
   2   1   3     4270.69     3852.66     51.85 o 
   3   1   3     2174.27     2114.99     33.25 o 
   4   1   3       94.85      131.50     11.75 o 
   5   1   3     7445.69     7497.49     93.48 o 
   6   1   3        3.63       11.59     12.13 o 
   7   1   3    12402.14    12715.26    161.76 o 
   8   1   3     8428.44     8393.57    121.54 o 
   9   1   3     1737.49     1617.70     41.96 o 
  10   1   3     3522.58     3328.45     61.12 o 
  11   1   3     8238.47     7572.01    119.01 o 
  12   1   3     1230.92     1177.20     41.30 o 
  13   1   3     4793.55     4450.44     91.14 o 
  14   1   3     7926.31     7613.96    153.01 o 
  15   1   3     1073.16      995.61     43.36 o 
  16   1   3      760.54      667.02     48.20 o 
  17   1   3     3662.43     3800.00    106.46 o 
  18   1   3      394.10      309.32     49.96 o 
 -19   2   3       99.96      135.10     54.61 o 
 -18   2   3     1400.18     1307.63     58.53 o 
 -17   2   3      135.17       88.12     44.77 o 
 -16   2   3     2974.98     2881.22     81.53 o 
 -15   2   3       49.41       89.45     33.06 o 
 -14   2   3      660.59      526.21     37.89 o 
 -13   2   3     1141.47     1063.23     44.92 o 
 -12   2   3     1948.05     2010.64     63.98 o 
 -11   2   3      671.40      613.30     31.02 o 
 -10   2   3     4916.67     4615.53     73.01 o 
  -9   2   3      351.02      371.87     19.61 o 
  -8   2   3    12099.65    12331.51    151.82 o 
  -7   2   3     7739.12     7736.25     98.32 o 
  -6   2   3      333.85      334.63     15.05 o 
  -5   2   3     1788.47     2004.87     54.24 o 
  -4   2   3     4018.71     3687.25     51.34 o 
  -3   2   3      304.02      288.92     13.52 o 
  -2   2   3    23761.14    22649.87    271.63 o 
  -1   2   3    19554.23    18589.86    214.73 o 
   0   2   3      518.08      405.49     14.26 o 
   1   2   3     1564.54     1291.36     25.25 o 
   2   2   3      520.86      481.59     14.34 o 
   3   2   3      333.59      305.97     12.63 o 
   4   2   3    13549.82    12768.95    154.96 o 
   5   2   3    12857.98    13413.92    162.60 o 
   6   2   3     3263.77     3159.36     47.06 o 
   7   2   3     9529.54     9149.03    124.15 o 
   8   2   3       95.50       75.32     14.57 o 
   9   2   3      360.99      336.10     18.81 o 
  10   2   3     1458.85     1366.81     34.04 o 
  11   2   3        4.63        8.29     20.75 o 
  12   2   3     1398.16     1468.15     43.56 o 
  13   2   3     3185.15     3236.78     73.81 o 
  14   2   3     1292.66     1219.54     46.36 o 
  15   2   3     1963.12     1788.36     56.32 o 
  16   2   3      232.54      218.03     45.90 o 
  17   2   3       33.49       29.65     45.25 o 
  18   2   3      885.31      751.15     53.77 o 
 -19   3   3     1300.15     1082.93     67.68 o 
 -18   3   3        1.04       54.18     46.24 o 
 -17   3   3     2843.82     2872.23    123.38 o 
 -16   3   3     1439.24     1350.64     53.42 o 
 -15   3   3      193.51      244.06     39.84 o 
 -14   3   3        2.29      -16.90     31.04 o 
 -13   3   3      913.45      998.81     42.92 o 
 -12   3   3     2682.98     2761.77     63.81 o 
 -11   3   3      131.48      155.60     24.73 o 
 -10   3   3       37.74       70.83     20.22 o 
  -9   3   3     9899.46     9766.84    129.08 o 
  -8   3   3       13.40       27.22     16.60 o 
  -7   3   3     5927.95     5309.31     71.01 o 
  -6   3   3    12559.46    12056.22    148.05 o 
  -5   3   3    10754.74    10880.91    134.14 o 
  -4   3   3     5265.96     4995.50     65.92 o 
  -3   3   3    17580.30    16261.51    188.55 o 
  -2   3   3      406.74      332.92     14.10 o 
  -1   3   3    36574.59    35273.36    403.40 o 
   0   3   3    20799.85    18753.43    225.70 o 
   1   3   3    17580.06    17095.17    206.14 o 
   2   3   3     4064.43     3764.85     51.10 o 
   3   3   3    11500.36    10914.51    133.23 o 
   4   3   3        8.56       21.17     10.70 o 
   5   3   3    34264.95    34130.71    425.15 o 
   6   3   3    13061.99    12365.22    165.34 o 
   7   3   3     1203.78     1217.20     30.60 o 
   8   3   3       74.59       89.72     17.08 o 
   9   3   3     6205.47     5919.46     84.12 o 
  10   3   3        7.15       19.67     24.77 o 
  11   3   3     7347.19     6930.44    118.36 o 
  12   3   3     2529.41     2639.78    106.47 o 
  13   3   3     1212.74     1325.52     42.29 o 
  14   3   3     3046.80     2892.62     71.18 o 
  15   3   3      530.34      528.83     39.27 o 
  16   3   3     1550.38     1515.11     52.88 o 
  17   3   3      260.55      234.18     46.87 o 
  18   3   3      203.63      195.83     52.09 o 
 -19   4   3       28.20      195.20     49.19 o 
 -18   4   3      273.86      318.95     49.48 o 
 -17   4   3     1556.25     1520.81     59.25 o 
 -16   4   3     5840.31     5826.65    127.18 o 
 -15   4   3     2083.31     2028.22     90.49 o 
 -14   4   3        2.66      -39.45     39.45 o 
 -13   4   3     5533.44     5206.29    101.16 o 
 -12   4   3       10.26       13.14     26.25 o 
 -11   4   3     3006.51     2950.97     60.69 o 
 -10   4   3    10246.69     9783.74    136.46 o 
  -9   4   3     5693.60     5603.35     84.31 o 
  -8   4   3     7546.02     7517.62    101.46 o 
  -7   4   3     4386.31     4130.27     61.47 o 
  -6   4   3     1297.36     1326.83     26.02 o 
  -5   4   3     1837.30     1814.01     32.72 o 
  -4   4   3     4130.65     3801.30     53.08 o 
  -3   4   3      820.35      920.16     19.95 o 
  -2   4   3    16208.74    15796.47    191.20 o 
  -1   4   3    28323.81    28529.34    340.75 o 
   0   4   3     2815.09     2675.85     40.04 o 
   1   4   3     2652.95     2588.49     38.65 o 
   2   4   3      566.43      516.45     15.09 o 
   3   4   3      817.27      858.92     18.72 o 
   4   4   3     5235.93     5048.52     69.00 o 
   5   4   3     2578.30     2795.22     45.79 o 
   6   4   3    11515.85    11206.71    150.61 o 
   7   4   3     6192.55     5791.33     82.18 o 
   8   4   3     2304.56     2317.38     41.29 o 
   9   4   3       28.49      105.69     18.07 o 
  10   4   3      168.04      124.61     21.59 o 
  11   4   3      387.37      484.94     30.25 o 
  12   4   3    11890.03    11700.55    205.71 o 
  13   4   3     5763.63     5587.61    108.84 o 
  14   4   3      116.57      100.90     32.70 o 
  15   4   3      675.76      620.40     37.56 o 
  16   4   3      445.22      425.74     40.89 o 
  17   4   3     1275.99     1249.60     51.77 o 
  18   4   3     3085.36     3004.72     96.17 o 
 -19   5   3     1009.25     1050.15     92.64 o 
 -18   5   3     2595.97     2457.61     80.49 o 
 -17   5   3     1221.99     1179.08     54.02 o 
 -16   5   3       17.87       78.10     41.71 o 
 -15   5   3     4029.94     4050.45     97.93 o 
 -14   5   3     6217.46     5858.75    174.75 o 
 -13   5   3    10112.59     9986.79    184.64 o 
 -12   5   3     7077.36     6705.05    112.91 o 
 -11   5   3     3276.95     3036.65     57.15 o 
 -10   5   3      589.93      565.74     24.58 o 
  -9   5   3    10644.80    10538.47    145.78 o 
  -8   5   3     5461.26     5139.98     78.05 o 
  -7   5   3     5604.67     5195.46     73.77 o 
  -6   5   3     1509.37     1411.62     29.47 o 
  -5   5   3     2158.14     2315.11     37.53 o 
  -4   5   3      306.52      207.12     12.82 o 
  -3   5   3     4505.65     4239.11     57.46 o 
  -2   5   3      420.60      451.29     15.07 o 
  -1   5   3      104.20      101.80     12.10 o 
   0   5   3        7.62       -4.32     11.38 o 
   1   5   3     6296.48     6722.61     85.15 o 
   2   5   3      282.76      310.81     13.96 o 
   3   5   3     1274.89     1218.03     23.65 o 
   4   5   3     7858.17     7603.73     99.70 o 
   5   5   3     7746.36     7668.93    105.63 o 
   6   5   3     2863.72     2971.59     48.26 o 
   7   5   3     2645.08     2576.78     44.05 o 
   8   5   3    10799.93    10931.12    155.71 o 
   9   5   3     5782.40     5555.99     85.12 o 
  10   5   3    15163.77    14960.70    223.87 o 
  11   5   3     3773.04     3534.75     76.53 o 
  12   5   3      174.13      318.18     30.52 o 
  13   5   3     5780.69     5386.58    105.75 o 
  14   5   3     9256.73     8807.50    160.65 o 
  15   5   3     3796.28     3891.16     86.45 o 
  16   5   3     4126.15     3911.50    116.94 o 
  17   5   3     1647.43     1710.64     60.07 o 
  18   5   3       22.67      113.19     47.53 o 
 -18   6   3        2.04       85.96     47.65 o 
 -17   6   3        2.98      -42.36     42.36 o 
 -16   6   3       56.33       56.78     41.20 o 
 -15   6   3       92.35      113.24     40.16 o 
 -14   6   3       61.32       74.71     38.23 o 
 -13   6   3       19.05       16.58     35.75 o 
 -12   6   3     1014.72     1023.80     44.73 o 
 -11   6   3     1078.44     1071.90     31.26 o 
 -10   6   3     1946.18     1887.37     41.23 o 
  -9   6   3      416.71      360.75     29.73 o 
  -8   6   3      630.45      656.50     23.78 o 
  -7   6   3     4476.11     4433.87     69.16 o 
  -6   6   3    14254.23    14070.75    180.32 o 
  -5   6   3      333.70      331.18     14.22 o 
  -4   6   3     3518.06     3215.44     46.73 o 
  -3   6   3    11441.18    11633.84    142.78 o 
  -2   6   3     7526.37     7464.84     94.28 o 
  -1   6   3     5412.42     5113.58     67.30 o 
   0   6   3     6983.93     6583.98     80.35 o 
   1   6   3        3.04       -0.86     11.60 o 
   2   6   3    16885.44    17081.29    206.17 o 
   3   6   3    13812.23    13448.87    171.20 o 
   4   6   3      501.10      446.64     20.05 o 
   5   6   3     5441.28     5487.87     78.63 o 
   6   6   3     1269.83     1128.48     26.22 o 
   7   6   3      633.77      637.43     22.10 o 
   8   6   3     3902.79     3667.50     61.62 o 
   9   6   3     4966.26     4733.30     75.27 o 
  10   6   3       14.81       50.42     23.86 o 
  11   6   3        8.23       36.02     27.83 o 
  12   6   3      110.38      137.73     29.80 o 
  13   6   3      192.46      199.92     31.98 o 
  14   6   3     1466.08     1289.24     47.16 o 
  15   6   3      447.23      435.14     37.17 o 
  16   6   3     1383.80     1411.60     59.80 o 
  17   6   3      746.77      660.07     45.75 o 
  18   6   3      257.62      286.11     49.30 o 
 -18   7   3      311.89      261.18     46.29 o 
 -17   7   3      717.83      705.07     48.95 o 
 -16   7   3      108.51       67.97     41.77 o 
 -15   7   3     3568.35     3378.89    122.91 o 
 -14   7   3     3698.67     3732.58    150.76 o 
 -13   7   3      995.71      828.71     44.56 o 
 -12   7   3       25.74        3.93     31.41 o 
 -11   7   3     5216.59     4703.80     81.39 o 
 -10   7   3     1913.05     1765.35     43.18 o 
  -9   7   3      783.27      809.25     26.54 o 
  -8   7   3     6264.04     6474.99     94.99 o 
  -7   7   3       23.41      -17.90     17.90 o 
  -6   7   3     2627.87     2576.88     44.93 o 
  -5   7   3    24057.74    24146.99    303.08 o 
  -4   7   3     8705.33     8183.97    103.02 o 
  -3   7   3       79.09       76.54     14.91 o 
  -2   7   3     4035.15     3868.39     53.80 o 
  -1   7   3     1939.85     2169.29     35.51 o 
   0   7   3     1962.70     1820.49     30.47 o 
   1   7   3    30677.20    29678.33    354.63 o 
   2   7   3    16811.64    16367.22    197.78 o 
   3   7   3      564.25      587.41     19.10 o 
   4   7   3     1073.43      917.28     22.95 o 
   5   7   3      224.55      269.89     21.84 o 
   6   7   3     2054.47     2075.08     39.39 o 
   7   7   3    17533.64    17308.79    242.11 o 
   8   7   3     4950.06     4780.94     76.24 o 
   9   7   3     1246.45     1192.60     30.19 o 
  10   7   3     1170.89     1228.88     32.81 o 
  11   7   3     5231.96     4863.39     97.50 o 
  12   7   3     1099.29      973.34     48.56 o 
  13   7   3     1730.81     1663.76     77.24 o 
  14   7   3     1150.42     1096.90     42.86 o 
  15   7   3      460.45      495.80     38.34 o 
  16   7   3       88.33       91.84     37.19 o 
  17   7   3     2016.94     1899.54     95.36 o 
  18   7   3     1343.64     1193.92     65.70 o 
 -18   8   3     2244.85     2116.04     74.37 o 
 -17   8   3     2834.84     2566.76    110.89 o 
 -16   8   3        7.14       11.59     41.51 o 
 -15   8   3      596.80      577.17     45.02 o 
 -14   8   3     4335.06     4015.71     97.56 o 
 -13   8   3       48.15       24.13     36.58 o 
 -12   8   3     5078.59     4978.61     99.84 o 
 -11   8   3     1187.03     1136.67     37.86 o 
 -10   8   3      106.84      112.32     24.52 o 
  -9   8   3     1462.18     1437.25     34.74 o 
  -8   8   3     9018.01     8777.53    123.84 o 
  -7   8   3     2300.05     2226.02     45.40 o 
  -6   8   3    11252.98    11105.51    144.40 o 
  -5   8   3     6705.45     6617.59     94.92 o 
  -4   8   3      360.12      405.49     15.82 o 
  -3   8   3      167.41      164.36     13.78 o 
  -2   8   3    17335.46    16481.78    199.76 o 
  -1   8   3     4340.51     4168.92     57.11 o 
   0   8   3     2195.24     2083.93     33.39 o 
   1   8   3       46.69       30.83     12.73 o 
   2   8   3     2339.95     2119.26     35.06 o 
   3   8   3      494.41      535.66     18.18 o 
   4   8   3    15188.24    14852.31    197.90 o 
   5   8   3    11639.82    11399.42    153.57 o 
   6   8   3       23.05       33.04     18.11 o 
   7   8   3     2088.16     2115.04     54.31 o 
   8   8   3     5727.82     5384.96     83.81 o 
   9   8   3     1595.66     1695.83     42.72 o 
  10   8   3     5266.88     5176.25     87.24 o 
  11   8   3     2338.35     2367.19     62.95 o 
  12   8   3      311.07      239.27     31.82 o 
  13   8   3       48.42       99.74     47.38 o 
  14   8   3     4588.58     4307.99     92.90 o 
  15   8   3     1476.37     1523.15     50.25 o 
  16   8   3     2577.91     2449.21     72.91 o 
  17   8   3     3166.73     3148.88     86.49 o 
 -18   9   3      384.81      334.19     47.77 o 
 -17   9   3      759.13      613.81     49.14 o 
 -16   9   3      424.41      429.98     45.94 o 
 -15   9   3       42.95       54.14     40.44 o 
 -14   9   3      556.97      525.58     44.01 o 
 -13   9   3     2354.21     2331.12     70.20 o 
 -12   9   3     1397.78     1371.24     46.74 o 
 -11   9   3     1554.75     1454.75     48.41 o 
 -10   9   3        5.42       25.82     24.41 o 
  -9   9   3     1635.13     1743.34     38.61 o 
  -8   9   3        7.49      -19.44     19.44 o 
  -7   9   3     4439.68     4249.49     64.63 o 
  -6   9   3     7470.31     7378.33    105.37 o 
  -5   9   3      693.26      753.84     22.17 o 
  -4   9   3       14.54       -5.68     13.23 o 
  -3   9   3     4121.87     3729.38     53.21 o 
  -2   9   3      263.96      323.01     15.43 o 
  -1   9   3     4399.26     4095.57     56.89 o 
   0   9   3     4535.14     4069.41     54.02 o 
   1   9   3      702.87      715.77     18.76 o 
   2   9   3       67.73       79.22     15.09 o 
   3   9   3     7012.25     6377.18     90.54 o 
   4   9   3      596.26      528.72     20.30 o 
   5   9   3     2759.36     2506.96     44.94 o 
   6   9   3     6354.81     6389.19     96.55 o 
   7   9   3      409.91      414.72     22.12 o 
   8   9   3       17.17       24.33     21.22 o 
   9   9   3     2682.97     2875.38     57.93 o 
  10   9   3     1420.50     1407.26     57.32 o 
  11   9   3       91.80       34.83     29.59 o 
  12   9   3      982.18     1030.16     40.17 o 
  13   9   3       99.70      157.50     33.08 o 
  14   9   3      342.20      301.78     35.32 o 
  15   9   3     1284.72     1239.46     46.81 o 
  16   9   3     2093.55     2028.30     86.18 o 
  17   9   3      167.63      184.84     50.30 o 
 -17  10   3     3069.47     2803.25    128.74 o 
 -16  10   3     3614.27     3547.48    212.85 o 
 -15  10   3     2093.29     1845.67     97.30 o 
 -14  10   3       22.11      -22.72     39.38 o 
 -13  10   3     2173.14     1938.66     62.14 o 
 -12  10   3     1466.02     1284.99     52.98 o 
 -11  10   3     1773.80     1698.13     47.95 o 
 -10  10   3     6130.32     5881.46    135.77 o 
  -9  10   3     2344.96     2180.25     57.21 o 
  -8  10   3       99.61       55.10     18.74 o 
  -7  10   3        9.78       -0.12     19.41 o 
  -6  10   3      614.01      653.02     24.00 o 
  -5  10   3     5570.61     5466.72     77.56 o 
  -4  10   3     2725.13     2544.72     44.53 o 
  -3  10   3     1644.38     1541.35     30.60 o 
  -2  10   3       84.82       86.13     14.26 o 
  -1  10   3     1679.13     1780.49     33.27 o 
   0  10   3     2925.79     2756.14     41.09 o 
   1  10   3      365.31      348.50     16.07 o 
   2  10   3     1170.35     1226.35     26.50 o 
   3  10   3      272.27      311.89     20.76 o 
   4  10   3       46.99       22.01     17.28 o 
   5  10   3     2304.65     2172.32     42.34 o 
   6  10   3     6390.43     6045.99     92.46 o 
   7  10   3     2270.94     2110.11     45.59 o 
   8  10   3      450.31      404.59     25.19 o 
   9  10   3      509.53      499.52     26.74 o 
  10  10   3      779.85      731.86     29.99 o 
  11  10   3      316.44      272.70     29.21 o 
  12  10   3     9307.75     9322.64    169.96 o 
  13  10   3     4543.62     4415.90     95.07 o 
  14  10   3     1089.05      991.54     50.02 o 
  15  10   3       74.79      126.89     43.61 o 
  16  10   3      698.21      653.48     63.07 o 
  17  10   3      399.39      383.72     49.63 o 
 -17  11   3       41.18       73.72     45.11 o 
 -16  11   3        6.66       21.08     42.59 o 
 -15  11   3      879.74      849.43     55.34 o 
 -14  11   3     1448.52     1263.12     59.07 o 
 -13  11   3     8976.98     8523.23    165.82 o 
 -12  11   3     1640.23     1496.46     46.65 o 
 -11  11   3       80.78       61.10     29.64 o 
 -10  11   3      680.40      643.67     33.36 o 
  -9  11   3     1499.46     1449.54     36.28 o 
  -8  11   3     1558.33     1430.53     37.51 o 
  -7  11   3     2136.99     1969.26     46.96 o 
  -6  11   3      936.84      940.67     27.39 o 
  -5  11   3     2326.81     2289.22     43.65 o 
  -4  11   3       35.84       46.66     17.21 o 
  -3  11   3     2527.37     2515.46     41.91 o 
  -2  11   3      137.27      151.21     15.45 o 
  -1  11   3     1118.91     1125.54     24.58 o 
   0  11   3      163.74      158.12     14.52 o 
   1  11   3      323.74      264.31     16.02 o 
   2  11   3       38.81       63.50     16.71 o 
   3  11   3     1399.42     1408.66     29.94 o 
   4  11   3     6330.96     6154.20     88.84 o 
   5  11   3      336.43      318.68     22.32 o 
   6  11   3     2000.53     1900.97     43.81 o 
   7  11   3      447.00      423.91     25.86 o 
   8  11   3     2218.93     2207.25     51.13 o 
   9  11   3     4973.11     4836.76     84.24 o 
  10  11   3     4831.73     4810.18     84.36 o 
  11  11   3      392.81      301.04     30.57 o 
  12  11   3      483.38      509.05     52.13 o 
  13  11   3      644.43      624.34     44.77 o 
  14  11   3     2226.15     2089.99     68.46 o 
  15  11   3     4616.97     4685.05    114.27 o 
  16  11   3     1820.81     1757.01     68.20 o 
  17  11   3       77.74       76.92     47.76 o 
 -17  12   3       73.69       48.33     44.78 o 
 -16  12   3      612.35      639.92     68.96 o 
 -15  12   3        2.37       80.66     43.40 o 
 -14  12   3      655.89      574.81     45.45 o 
 -13  12   3      440.91      390.97     42.05 o 
 -12  12   3     1184.44     1160.52     42.18 o 
 -11  12   3       49.92        8.79     29.79 o 
 -10  12   3     1595.75     1583.23     55.25 o 
  -9  12   3     2441.03     2378.31     64.26 o 
  -8  12   3       62.75       41.18     24.90 o 
  -7  12   3     8363.61     8341.55    119.54 o 
  -6  12   3    11348.23    11027.29    152.49 o 
  -5  12   3      417.46      381.76     22.59 o 
  -4  12   3     8022.53     7608.81    109.13 o 
  -3  12   3    15569.90    14828.00    190.47 o 
  -2  12   3     4235.14     4037.20     58.19 o 
  -1  12   3     6342.61     5983.28     79.47 o 
   0  12   3     5369.18     4820.59     66.43 o 
   1  12   3      355.25      366.11     17.55 o 
   2  12   3    14003.20    13476.22    173.47 o 
   3  12   3    18520.47    18313.01    243.88 o 
   4  12   3     2168.67     2092.36     44.31 o 
   5  12   3     1530.17     1416.03     34.10 o 
   6  12   3     6345.60     6189.46     95.79 o 
   7  12   3     2507.89     2417.74     53.98 o 
   8  12   3     1453.09     1395.45     37.48 o 
   9  12   3     7466.81     7303.40    118.10 o 
  10  12   3       75.07       93.73     26.85 o 
  11  12   3       47.40       20.42     32.82 o 
  12  12   3      265.94      287.72     41.71 o 
  13  12   3      101.84       82.71     41.33 o 
  14  12   3      732.97      752.76     49.49 o 
  15  12   3       34.19      170.44     45.67 o 
  16  12   3     2249.98     2306.39    105.63 o 
 -16  13   3        0.20      -17.17     43.10 o 
 -15  13   3      741.27      685.70     54.76 o 
 -14  13   3        1.23      -40.12     40.12 o 
 -13  13   3     3277.20     2917.16     81.60 o 
 -12  13   3      755.14      702.68     41.85 o 
 -11  13   3     1374.60     1307.39     39.34 o 
 -10  13   3     5818.67     5585.51    101.97 o 
  -9  13   3      292.00      308.84     54.98 o 
  -8  13   3       21.96       44.10     25.33 o 
  -7  13   3       55.02       70.72     21.54 o 
  -6  13   3       87.94       63.58     23.82 o 
  -5  13   3    15588.31    15184.25    205.53 o 
  -4  13   3     8653.52     8199.64    117.03 o 
  -3  13   3      106.81      105.82     19.11 o 
  -2  13   3      434.89      413.76     21.00 o 
  -1  13   3      188.17      206.88     17.63 o 
   0  13   3     1276.12     1278.81     28.10 o 
   1  13   3    16431.42    15568.14    199.31 o 
   2  13   3     9971.97     9649.63    133.86 o 
   3  13   3     1420.06     1307.44     31.66 o 
   4  13   3     4408.22     4265.58     67.88 o 
   5  13   3     2459.45     2330.50     50.71 o 
   6  13   3     3594.59     3704.34     69.77 o 
   7  13   3     8896.39     8754.70    138.00 o 
   8  13   3     2365.61     2196.69     52.14 o 
   9  13   3     5613.75     5461.47     94.00 o 
  10  13   3     4335.62     4499.65     82.45 o 
  11  13   3      257.73      251.49     32.06 o 
  12  13   3     1338.64     1306.72     54.12 o 
  13  13   3      170.77      189.14     43.90 o 
  14  13   3        5.72       45.62     61.09 o 
  15  13   3     2612.69     2409.59     91.99 o 
  16  13   3      564.06      577.15     72.10 o 
 -16  14   3      915.62      867.73     65.85 o 
 -15  14   3     1829.99     1873.38     88.22 o 
 -14  14   3     3140.78     2922.26     82.98 o 
 -13  14   3       34.81       83.56     34.58 o 
 -12  14   3     5380.21     5098.37    143.51 o 
 -11  14   3     5320.04     5090.68    149.63 o 
 -10  14   3     3328.25     3154.25     82.96 o 
  -9  14   3     1733.12     1629.77     46.29 o 
  -8  14   3     5911.58     5711.58    101.92 o 
  -7  14   3      163.82      201.71     23.00 o 
  -6  14   3    10203.40     9891.21    139.42 o 
  -5  14   3    11782.43    11636.97    161.19 o 
  -4  14   3       51.69       28.49     21.72 o 
  -3  14   3       41.14        0.17     20.96 o 
  -2  14   3     3832.11     3558.67     58.12 o 
  -1  14   3      697.00      669.09     22.67 o 
   0  14   3     1667.60     1551.54     29.69 o 
   1  14   3       21.24       -9.52     20.43 o 
   2  14   3     6543.98     6376.00     93.80 o 
   3  14   3      137.59      109.23     21.70 o 
   4  14   3     3396.80     3309.80     57.87 o 
   5  14   3     9476.14     9211.92    136.06 o 
   6  14   3      212.69      230.84     26.90 o 
   7  14   3      539.76      466.55     29.37 o 
   8  14   3     6021.03     5780.94     98.62 o 
   9  14   3     2655.21     2578.20     59.72 o 
  10  14   3     6169.27     6187.78    104.86 o 
  11  14   3     4448.62     4454.17     97.48 o 
  12  14   3     1657.44     1597.62     62.43 o 
  13  14   3     2103.35     1993.65     69.18 o 
  14  14   3     5262.15     5446.35    150.01 o 
  15  14   3      198.87      226.03     67.80 o 
 -16  15   3        0.23       95.80     38.40 o 
 -15  15   3       52.59      104.23     37.60 o 
 -14  15   3      312.91      206.27     44.67 o 
 -13  15   3     3939.22     3670.75    121.97 o 
 -12  15   3      317.97      277.58     36.98 o 
 -11  15   3      870.63      848.61     41.10 o 
 -10  15   3      958.23      928.77     40.48 o 
  -9  15   3      292.69      247.80     32.92 o 
  -8  15   3       21.81       17.86     30.09 o 
  -7  15   3     2953.26     2899.31     69.39 o 
  -6  15   3      980.24     1016.15     30.91 o 
  -5  15   3     1439.93     1456.54     38.56 o 
  -4  15   3     1149.31     1112.75     31.50 o 
  -3  15   3      172.41      121.86     22.63 o 
  -2  15   3       95.66       62.80     22.03 o 
  -1  15   3      380.89      393.97     20.49 o 
   0  15   3       92.91       77.86     21.21 o 
   1  15   3     5766.50     5683.14     86.28 o 
   2  15   3      178.82      147.88     22.83 o 
   3  15   3      715.66      725.75     27.50 o 
   4  15   3     5060.67     4826.14     76.14 o 
   5  15   3        3.84      -22.79     24.48 o 
   6  15   3        1.16       -0.70     26.82 o 
   7  15   3     1479.03     1415.66     40.18 o 
   8  15   3      129.17      131.33     29.34 o 
   9  15   3     1485.45     1440.52     41.89 o 
  10  15   3     3525.41     3610.87     74.19 o 
  11  15   3      684.89      684.39     50.81 o 
  12  15   3      284.84      309.88     45.71 o 
  13  15   3        1.37       95.77     62.14 o 
  14  15   3      608.01      762.60     78.28 o 
  15  15   3     1948.29     1652.38     85.78 o 
 -15  16   3      185.15      210.02     46.79 o 
 -14  16   3      435.31      326.27     46.84 o 
 -13  16   3       51.52       67.64     40.70 o 
 -12  16   3      902.36      873.81     43.51 o 
 -11  16   3      122.99      127.88     35.86 o 
 -10  16   3     1553.26     1458.09     47.78 o 
  -9  16   3      983.48      956.27     40.94 o 
  -8  16   3     2494.34     2410.53     69.34 o 
  -7  16   3     6483.26     6397.93    116.55 o 
  -6  16   3      537.18      594.68     27.92 o 
  -5  16   3       79.30       70.65     23.67 o 
  -4  16   3     3139.58     3074.57     58.71 o 
  -3  16   3     2304.65     2168.02     47.62 o 
  -2  16   3     8877.30     8262.32    167.84 o 
  -1  16   3     6653.65     6076.04    104.19 o 
   0  16   3      512.26      478.84     25.32 o 
   1  16   3       57.96       38.13     22.66 o 
   2  16   3      361.13      345.92     25.09 o 
   3  16   3     3003.77     2865.00     55.72 o 
   4  16   3     5046.72     4811.30     76.76 o 
   5  16   3     6922.28     6520.25    108.21 o 
   6  16   3     2237.17     2300.86     55.74 o 
   7  16   3        3.47       17.62     29.08 o 
   8  16   3       38.92       96.72     30.71 o 
   9  16   3       59.36       32.38     31.40 o 
  10  16   3     2049.34     2013.88     53.71 o 
  11  16   3      887.16      807.73     54.32 o 
  12  16   3      577.65      552.93     49.24 o 
  13  16   3     1786.71     1640.86    101.32 o 
  14  16   3      318.78      345.00     70.53 o 
 -15  17   3       12.12      -29.26     52.16 o 
 -14  17   3       27.19      -34.59     44.70 o 
 -13  17   3     1074.77     1085.45     51.45 o 
 -12  17   3        2.63      -33.96     37.13 o 
 -11  17   3     2376.03     2244.11     62.92 o 
 -10  17   3      201.54      186.57     36.69 o 
  -9  17   3     1048.02     1081.04     43.64 o 
  -8  17   3      805.66      720.64     38.69 o 
  -7  17   3      512.65      488.12     35.47 o 
  -6  17   3       86.38       80.32     25.40 o 
  -5  17   3     4963.82     4950.92     81.06 o 
  -4  17   3       37.70       17.49     24.21 o 
  -3  17   3      185.08      173.68     27.37 o 
  -2  17   3       27.90      -28.03     28.03 o 
  -1  17   3     1761.83     1634.28     43.98 o 
   0  17   3       18.92       25.22     28.48 o 
   1  17   3     3242.20     3299.62     65.46 o 
   2  17   3      433.24      425.77     26.98 o 
   3  17   3     6531.79     6472.64     97.30 o 
   4  17   3       13.82       22.27     24.30 o 
   5  17   3     1148.80     1103.98     37.97 o 
   6  17   3       36.41       57.36     45.40 o 
   7  17   3     3765.34     3671.69     74.55 o 
   8  17   3      619.67      667.76     36.34 o 
   9  17   3      460.68      401.50     35.50 o 
  10  17   3       49.23       21.58     33.77 o 
  11  17   3     1951.34     1729.65     65.38 o 
  12  17   3      396.87      496.29     50.72 o 
  13  17   3     1105.36     1150.62     64.35 o 
  14  17   3        3.30      155.85     72.54 o 
 -14  18   3     1204.83     1095.47     56.62 o 
 -13  18   3      825.43      790.49     49.51 o 
 -12  18   3       28.50      -27.21     38.47 o 
 -11  18   3        6.20      -36.49     37.28 o 
 -10  18   3     3766.98     3761.35     83.60 o 
  -9  18   3     1766.82     1775.03     52.58 o 
  -8  18   3        2.06      -34.30     34.30 o 
  -7  18   3      628.24      636.04     37.97 o 
  -6  18   3     4497.61     4399.59     80.80 o 
  -5  18   3        0.27        9.85     25.86 o 
  -4  18   3     6660.98     6489.32    143.70 o 
  -3  18   3     7718.97     7447.50    230.25 o 
  -2  18   3       30.69        0.39     29.70 o 
  -1  18   3      447.86      416.69     32.70 o 
   0  18   3      840.11     1041.47     53.00 o 
   1  18   3     2604.33     2459.96     59.89 o 
   2  18   3     7512.34     7487.24    117.56 o 
   3  18   3     6471.68     6550.74    105.83 o 
   4  18   3       75.49       52.99     30.33 o 
   5  18   3      530.89      507.19     39.01 o 
   6  18   3     2756.86     2592.87     62.92 o 
   7  18   3      107.52       64.69     35.53 o 
   8  18   3      744.65      723.91     38.35 o 
   9  18   3     1834.43     1807.62     64.92 o 
  10  18   3       90.24       99.56     35.65 o 
  11  18   3       15.01       34.41     43.33 o 
  12  18   3     1184.40     1097.19     59.94 o 
  13  18   3     1511.75     1438.84     66.19 o 
 -13  19   3     2859.78     2757.46     78.66 o 
 -12  19   3      293.65      243.30     41.88 o 
 -11  19   3       89.30      115.66     39.90 o 
 -10  19   3      761.61      766.78     43.95 o 
  -9  19   3      161.15      167.02     38.02 o 
  -8  19   3       20.71        6.36     35.89 o 
  -7  19   3       61.98       16.00     35.02 o 
  -6  19   3      123.54       84.28     32.01 o 
  -5  19   3     4010.61     3880.79     80.50 o 
  -4  19   3      778.05      777.45     40.16 o 
  -3  19   3        5.25      -26.11     31.28 o 
  -2  19   3        4.80      -30.90     30.90 o 
  -1  19   3     1160.14     1098.40     40.72 o 
   0  19   3      138.24      144.60     32.97 o 
   1  19   3      348.53      373.06     34.77 o 
   2  19   3     2429.92     2354.61     76.30 o 
   3  19   3     1289.20     1295.54     56.61 o 
   4  19   3     2011.86     2015.25     73.95 o 
   5  19   3     1286.61     1244.31     42.72 o 
   6  19   3      506.00      550.94     36.94 o 
   7  19   3     1981.67     1963.86     79.63 o 
   8  19   3       10.82        3.74     35.32 o 
   9  19   3     2228.21     2248.86     73.14 o 
  10  19   3     3289.32     3388.11     77.74 o 
  11  19   3      187.11      177.06     46.60 o 
  12  19   3     1072.35     1246.62    118.05 o 
  13  19   3        2.13      105.16     78.55 o 
 -12  20   3     2041.58     2058.75     63.20 o 
 -11  20   3     2614.62     2628.25     71.39 o 
 -10  20   3     2021.57     2059.17     59.53 o 
  -9  20   3     1311.37     1227.44     60.55 o 
  -8  20   3      308.11      285.77     44.01 o 
  -7  20   3        5.77       -5.40     46.01 o 
  -6  20   3     5052.22     4785.80    121.13 o 
  -5  20   3     4641.43     4410.50     95.12 o 
  -4  20   3       87.67       63.34     33.26 o 
  -3  20   3        8.61       11.01     33.30 o 
  -2  20   3      119.95       69.90     33.51 o 
  -1  20   3       27.08       47.64     33.76 o 
   0  20   3       43.88       67.77     34.10 o 
   1  20   3        2.94        5.68     34.10 o 
   2  20   3     3345.23     3269.96     74.87 o 
   3  20   3       27.11      -35.33     35.33 o 
   4  20   3      408.63      423.38     39.62 o 
   5  20   3     2948.14     3083.25     77.43 o 
   6  20   3     1258.70     1262.15     45.53 o 
   7  20   3       98.87       67.85     36.12 o 
   8  20   3     2712.11     2570.38     67.25 o 
   9  20   3      713.98      668.57     42.20 o 
  10  20   3      810.15      899.87     45.08 o 
  11  20   3     2537.28     2378.65     74.56 o 
  12  20   3     1586.50     1637.34     71.83 o 
 -12  21   3       77.45       44.56     42.97 o 
 -11  21   3      470.49      443.15     49.24 o 
 -10  21   3      217.97      252.21     46.45 o 
  -9  21   3       91.21       95.41     45.30 o 
  -8  21   3        8.58      -46.03     46.03 o 
  -7  21   3      446.40      478.08     59.27 o 
  -6  21   3      222.59      325.84     47.08 o 
  -5  21   3     2168.31     2023.76     60.62 o 
  -4  21   3      451.95      451.43     40.48 o 
  -3  21   3     1532.38     1495.19     62.30 o 
  -2  21   3      171.75      171.26     36.17 o 
  -1  21   3       33.02       63.56     35.76 o 
   0  21   3      469.00      530.17     39.54 o 
   1  21   3     4202.00     4096.18     86.90 o 
   2  21   3     1664.66     1627.61     66.81 o 
   3  21   3      296.53      282.16     39.60 o 
   4  21   3      684.70      790.54     54.24 o 
   5  21   3     1561.20     1552.23     57.84 o 
   6  21   3     1016.59     1078.13     48.79 o 
   7  21   3      384.08      432.60     43.86 o 
   8  21   3        5.16       15.59     39.09 o 
   9  21   3      437.16      486.10     43.35 o 
  10  21   3     1245.20     1089.43     48.72 o 
  11  21   3      329.37      407.81     52.79 o 
 -11  22   3       13.48       -4.76     47.56 o 
 -10  22   3       31.92      112.91     49.79 o 
  -9  22   3      597.04      689.04     58.72 o 
  -8  22   3     2471.12     2627.24     82.75 o 
  -7  22   3     3395.37     3345.85     98.59 o 
  -6  22   3      243.70      212.67     49.22 o 
  -5  22   3       71.41       68.93     40.86 o 
  -4  22   3       73.37       69.19     39.68 o 
  -3  22   3     3866.51     3737.65    142.36 o 
  -2  22   3    10228.29     9804.79    161.79 o 
  -1  22   3     7351.29     7208.16    127.00 o 
   0  22   3      112.17      140.35     38.71 o 
   1  22   3        9.89       88.23     52.34 o 
   2  22   3     1664.90     1615.53     79.99 o 
   3  22   3     3126.94     3069.34     87.06 o 
   4  22   3     3307.27     3475.34     92.70 o 
   5  22   3     5331.19     5311.93    117.80 o 
   6  22   3        5.94       52.83     45.99 o 
   7  22   3       67.61       61.93     46.82 o 
   8  22   3      275.67      312.54     45.70 o 
   9  22   3      471.19      494.69     48.09 o 
  10  22   3     1565.74     1495.21     62.36 o 
 -10  23   3      214.41      276.70     88.99 o 
  -9  23   3     5234.38     5385.38    128.84 o 
  -8  23   3     1912.20     1884.92     70.75 o 
  -7  23   3        0.53       76.98     51.02 o 
  -6  23   3      161.46      230.41     51.63 o 
  -5  23   3     1095.09     1133.41     83.01 o 
  -4  23   3      173.37      117.87     42.84 o 
  -3  23   3      223.67      265.66     55.70 o 
  -2  23   3      125.90      168.24     40.44 o 
  -1  23   3      819.89      883.84     46.14 o 
   0  23   3      177.84      253.43     41.42 o 
   1  23   3     2111.26     2065.41    117.96 o 
   2  23   3       55.97       54.17     42.40 o 
   3  23   3     1445.02     1447.72     61.97 o 
   4  23   3      136.98      109.47     49.86 o 
   5  23   3     3272.85     3271.79     91.70 o 
   6  23   3      727.42      805.68     54.42 o 
   7  23   3     2446.92     2566.02    146.24 o 
   8  23   3     1915.91     1838.62     66.65 o 
   9  23   3      812.41      774.76     56.14 o 
  -8  24   3      287.09      313.00     54.95 o 
  -7  24   3        7.63       79.68     53.49 o 
  -6  24   3       48.14      105.25     53.16 o 
  -5  24   3        5.63      -20.01     51.85 o 
  -4  24   3     3303.38     3319.64    139.58 o 
  -3  24   3      924.96      868.29     50.89 o 
  -2  24   3      171.99      166.78     42.45 o 
  -1  24   3      636.67      588.53     45.56 o 
   0  24   3      222.45      235.34     43.53 o 
   1  24   3     1274.08     1264.55     54.27 o 
   2  24   3     2235.14     2282.26    100.03 o 
   3  24   3      445.84      544.03     53.14 o 
   4  24   3      273.78      222.13     50.71 o 
   5  24   3        5.85       58.96     51.08 o 
   6  24   3     2108.56     2149.88    100.22 o 
   7  24   3     1102.56     1135.46     60.72 o 
   8  24   3        6.12       33.03     57.64 o 
  -7  25   3      212.47      331.34     75.94 o 
  -6  25   3      377.67      379.45     73.39 o 
  -5  25   3       27.89       52.83     55.18 o 
  -4  25   3       42.84       92.22     61.34 o 
  -3  25   3     1170.03     1055.38     55.59 o 
  -2  25   3       19.15       31.65     47.80 o 
  -1  25   3     2187.47     2153.67     64.28 o 
   0  25   3     1974.80     2069.78     64.85 o 
   1  25   3      441.24      444.78     49.55 o 
   2  25   3      124.15      125.03     61.77 o 
   3  25   3      277.44      279.69     53.38 o 
   4  25   3      789.95      828.59     58.96 o 
   5  25   3       30.11       48.42     53.58 o 
   6  25   3      187.12      255.92     61.59 o 
  -4  26   3       67.06       51.33     57.57 o 
  -3  26   3        8.82       23.35     50.18 o 
  -2  26   3        6.71       54.38     50.17 o 
  -1  26   3       10.23       54.52     51.99 o 
   0  26   3      221.72      279.20     50.59 o 
   1  26   3      484.05      454.17     51.43 o 
   2  26   3       10.27        5.53     60.91 o 
   3  26   3        4.07       97.32     55.45 o 
   4  26   3      294.35      291.70     63.85 o 
 -18   0   4       86.09       94.68     81.00 o 
 -17   0   4       64.11       91.96     64.67 o 
 -16   0   4     1714.41     1637.17     81.76 o 
 -15   0   4        4.11      -44.32     50.40 o 
 -14   0   4      125.22       71.71     48.91 o 
 -13   0   4     2663.48     2365.05     84.89 o 
 -12   0   4      914.03      942.24     55.98 o 
 -11   0   4      603.27      629.84     49.78 o 
 -10   0   4    14998.35    15089.77    327.78 o 
  -9   0   4     5935.34     5766.10    113.21 o 
  -8   0   4       24.52       30.30     25.16 o 
  -7   0   4     1952.35     2028.83     53.14 o 
  -6   0   4     6313.27     5897.25    113.30 o 
  -5   0   4       36.64       55.15     23.46 o 
  -4   0   4    15698.25    15674.67    271.52 o 
  -3   0   4    87748.66    91143.73   1412.07 o 
  -2   0   4      212.48      118.52     22.61 o 
  -1   0   4     8134.19     7708.35    139.87 o 
   0   0   4      452.77      356.74     23.97 o 
   1   0   4        7.06        6.63     21.00 o 
   2   0   4    46780.16    46976.98    791.19 o 
   3   0   4    43549.54    42977.05    724.13 o 
   4   0   4     1549.02     1578.63     44.73 o 
   5   0   4       19.21       28.52     20.79 o 
   6   0   4     2694.54     2629.75     60.16 o 
   7   0   4     3126.36     3053.73     92.89 o 
   8   0   4     7861.93     7532.21    170.84 o 
   9   0   4    13829.21    13925.63    298.50 o 
  10   0   4       15.32       98.19     35.75 o 
  11   0   4     1314.92     1354.40     52.43 o 
  12   0   4     2262.15     2069.25     70.68 o 
  13   0   4      445.55      357.60     46.65 o 
  14   0   4     1249.64     1138.16     59.83 o 
  15   0   4      192.27      216.42     79.93 o 
  16   0   4     3153.17     3080.04    218.30 o 
  17   0   4      457.93      588.05     98.23 o 
 -18   1   4     1301.70     1140.63     69.28 o 
 -17   1   4      501.30      457.98     51.70 o 
 -16   1   4      187.50      148.10     43.85 o 
 -15   1   4      349.10      295.19     50.58 o 
 -14   1   4      177.45      130.33     35.00 o 
 -13   1   4     7480.35     7047.12    122.42 o 
 -12   1   4     3698.41     3521.53     76.97 o 
 -11   1   4     3551.68     3535.15     75.26 o 
 -10   1   4     5246.15     5409.92     91.87 o 
  -9   1   4      365.18      354.55     20.73 o 
  -8   1   4      146.73      142.80     18.48 o 
  -7   1   4      565.33      528.63     21.05 o 
  -6   1   4       10.95       44.51     16.93 o 
  -5   1   4    10353.13     9997.91    126.24 o 
  -4   1   4     6855.91     6500.14     86.01 o 
  -3   1   4       17.70      290.66    128.59 o 
  -2   1   4     3063.41     2864.33     46.02 o 
  -1   1   4     3179.45     3453.79     51.59 o 
   0   1   4        9.84        9.00     14.57 o 
   1   1   4     7948.93     7264.38     93.44 o 
   2   1   4     2504.06     2721.02     44.07 o 
   3   1   4     4172.11     4229.99     59.68 o 
   4   1   4    12487.96    12068.75    148.83 o 
   5   1   4     1175.69     1152.21     25.06 o 
   6   1   4      190.12      181.66     15.52 o 
   7   1   4     1803.22     1771.80     35.57 o 
   8   1   4       48.73       69.86     23.19 o 
   9   1   4    12167.41    12251.55    187.34 o 
  10   1   4     5883.68     5773.31     97.37 o 
  11   1   4       39.92       38.38     25.65 o 
  12   1   4     6127.10     5862.75     99.46 o 
  13   1   4      383.84      297.45     30.70 o 
  14   1   4      308.57      189.61     49.03 o 
  15   1   4     3795.58     3726.44     94.20 o 
  16   1   4     1849.67     1685.95     68.91 o 
  17   1   4      832.33      852.34     60.11 o 
 -18   2   4     2586.60     2323.58    132.76 o 
 -17   2   4     5404.09     5345.01    132.49 o 
 -16   2   4     1175.37     1170.38     48.78 o 
 -15   2   4     1963.45     1878.94     61.10 o 
 -14   2   4        5.03      -34.11     34.11 o 
 -13   2   4     3236.05     3005.64     72.64 o 
 -12   2   4     5746.51     5892.71    105.93 o 
 -11   2   4     7363.48     7665.53    128.43 o 
 -10   2   4     4170.75     3921.36     68.93 o 
  -9   2   4     2744.16     2656.73     51.25 o 
  -8   2   4      278.82      320.96     19.69 o 
  -7   2   4     2654.01     2606.16     45.75 o 
  -6   2   4     8918.31     8978.88    114.73 o 
  -5   2   4     6809.30     6498.42     86.15 o 
  -4   2   4     4034.46     3994.10     55.78 o 
  -3   2   4     1072.94     1083.80     24.55 o 
  -2   2   4     7595.80     7447.71     92.03 o 
  -1   2   4     4918.88     5339.46     72.28 o 
   0   2   4      952.87     1007.00     23.62 o 
   1   2   4      856.61      951.76     22.88 o 
   2   2   4       11.21       -0.35     14.65 o 
   3   2   4      128.16      170.34     16.04 o 
   4   2   4     3136.96     3006.71     46.80 o 
   5   2   4    13766.81    13928.92    170.55 o 
   6   2   4      854.28      763.27     21.55 o 
   7   2   4     1400.61     1348.02     29.71 o 
   8   2   4     2468.88     2422.61     46.68 o 
   9   2   4      322.30      440.38     27.94 o 
  10   2   4     3846.69     4169.05     76.68 o 
  11   2   4     8380.32     8368.73    132.92 o 
  12   2   4     5358.55     5173.59     95.94 o 
  13   2   4     2918.53     2564.05     79.25 o 
  14   2   4      402.30      407.83     41.88 o 
  15   2   4      169.40      163.41     42.23 o 
  16   2   4     4737.00     4586.70    124.34 o 
  17   2   4     3734.20     3698.50    120.40 o 
 -18   3   4        9.20       21.05     50.64 o 
 -17   3   4      277.53      219.44     51.12 o 
 -16   3   4      140.19      130.46     45.56 o 
 -15   3   4        5.06      -36.72     36.72 o 
 -14   3   4      168.74      151.54     37.16 o 
 -13   3   4       74.11       85.80     33.50 o 
 -12   3   4      217.34      213.72     32.80 o 
 -11   3   4      237.61      233.11     31.44 o 
 -10   3   4       91.74       68.43     24.16 o 
  -9   3   4      137.74       86.63     23.15 o 
  -8   3   4       38.46       89.78     18.00 o 
  -7   3   4      650.44      574.31     21.45 o 
  -6   3   4     1140.17     1196.89     29.10 o 
  -5   3   4     1996.91     1952.14     37.18 o 
  -4   3   4      500.20      445.11     17.85 o 
  -3   3   4      161.95      171.77     16.23 o 
  -2   3   4       51.48       27.00     14.29 o 
  -1   3   4     5725.56     5548.74     74.58 o 
   0   3   4     4310.98     4124.08     58.79 o 
   1   3   4     1533.17     1465.72     29.48 o 
   2   3   4        7.92      -14.50     14.50 o 
   3   3   4       31.42       27.13     14.80 o 
   4   3   4      798.06      824.03     21.35 o 
   5   3   4     5743.09     5786.93     76.79 o 
   6   3   4      758.52      713.36     29.54 o 
   7   3   4      963.62      963.67     26.55 o 
   8   3   4      396.95      440.41     21.68 o 
   9   3   4       28.07       63.68     24.19 o 
  10   3   4        3.18       51.30     24.58 o 
  11   3   4     2510.93     2518.86     57.10 o 
  12   3   4        5.24       96.55     34.50 o 
  13   3   4      463.10      430.51     38.20 o 
  14   3   4      258.43      238.10     38.23 o 
  15   3   4       40.89      -36.69     41.49 o 
  16   3   4      139.24      124.19     43.92 o 
  17   3   4        5.90      101.79     52.36 o 
 -18   4   4     2931.05     2676.30    168.69 o 
 -17   4   4     2055.51     1900.89     68.15 o 
 -16   4   4      312.58      248.58     47.18 o 
 -15   4   4       76.62       56.84     46.20 o 
 -14   4   4     1081.89      988.04     55.61 o 
 -13   4   4     1447.00     1314.33     44.35 o 
 -12   4   4     4002.71     4049.93     96.02 o 
 -11   4   4     1948.72     2071.20     49.87 o 
 -10   4   4      654.65      729.45     29.67 o 
  -9   4   4      609.97      569.09     27.41 o 
  -8   4   4     7557.37     7463.33    104.14 o 
  -7   4   4     3355.43     3275.37     52.92 o 
  -6   4   4     6442.69     6667.92     88.58 o 
  -5   4   4     8608.76     8660.59    106.39 o 
  -4   4   4      122.24      108.35     16.57 o 
  -3   4   4     1953.76     1951.68     37.06 o 
  -2   4   4     5867.77     5295.40     68.78 o 
  -1   4   4     5339.10     4997.31     68.41 o 
   0   4   4      177.25      142.14     16.03 o 
   1   4   4     1414.51     1167.87     26.29 o 
   2   4   4       13.01       21.39     14.97 o 
   3   4   4     1604.36     1587.34     31.15 o 
   4   4   4    12398.26    11780.85    145.51 o 
   5   4   4    12217.97    11927.02    154.56 o 
   6   4   4      602.87      708.27     23.27 o 
   7   4   4     2297.97     2412.27     58.23 o 
   8   4   4      928.45      903.56     26.40 o 
   9   4   4      628.36      649.70     26.53 o 
  10   4   4     6929.39     6771.68    110.65 o 
  11   4   4      351.45      497.30     35.73 o 
  12   4   4     3575.60     3324.16     79.49 o 
  13   4   4       52.92      -24.66     35.73 o 
  14   4   4     1786.83     1657.96     57.27 o 
  15   4   4      272.87      223.17     43.62 o 
  16   4   4     1645.97     1514.90     58.77 o 
  17   4   4     1360.84     1165.90     64.07 o 
 -18   5   4      100.41      172.40     63.65 o 
 -17   5   4     1095.91      972.44     85.57 o 
 -16   5   4        4.35      -45.64     45.64 o 
 -15   5   4      954.00      932.61     52.74 o 
 -14   5   4     1442.41     1456.09     52.10 o 
 -13   5   4     2493.02     2456.48     84.85 o 
 -12   5   4       27.55       24.37     31.17 o 
 -11   5   4     1756.05     1646.34     43.42 o 
 -10   5   4      969.10      944.95     32.06 o 
  -9   5   4     1373.91     1431.60     37.16 o 
  -8   5   4     2259.42     2464.67     56.07 o 
  -7   5   4       74.14       78.59     17.46 o 
  -6   5   4     1302.11     1278.78     27.72 o 
  -5   5   4    13937.63    13458.62    159.68 o 
  -4   5   4     1228.22      998.28     26.64 o 
  -3   5   4      806.51      787.89     22.08 o 
  -2   5   4     2532.42     2465.61     40.36 o 
  -1   5   4     2690.99     2764.03     45.01 o 
   0   5   4      226.17      226.46     16.82 o 
   1   5   4     9390.19     8733.61    110.84 o 
   2   5   4     2004.92     1891.24     36.20 o 
   3   5   4      628.70      558.44     19.43 o 
   4   5   4     4401.63     4309.43     74.98 o 
   5   5   4     2282.47     2364.32     43.54 o 
   6   5   4       23.48       21.38     19.35 o 
   7   5   4     9410.69     9249.65    128.56 o 
   8   5   4     1950.37     1944.88     41.18 o 
   9   5   4     2397.04     2379.12     52.07 o 
  10   5   4      967.87     1005.37     41.01 o 
  11   5   4     1496.03     1385.95     46.66 o 
  12   5   4     2997.84     2775.09     82.90 o 
  13   5   4      774.52      840.10     56.90 o 
  14   5   4     1150.70     1135.80     68.96 o 
  15   5   4      320.12      257.05     41.37 o 
  16   5   4      484.25      493.33     48.45 o 
  17   5   4     2408.63     2242.81     73.97 o 
 -18   6   4      139.27      167.10     50.67 o 
 -17   6   4      235.57      281.45     49.77 o 
 -16   6   4      328.66      275.97     48.19 o 
 -15   6   4     1195.27     1058.09     73.55 o 
 -14   6   4     2147.88     1944.56     85.03 o 
 -13   6   4     1280.77     1168.86     45.51 o 
 -12   6   4      405.02      346.81     33.35 o 
 -11   6   4      122.91       88.89     28.64 o 
 -10   6   4     6211.03     6095.82     95.01 o 
  -9   6   4     3218.15     3128.72     60.64 o 
  -8   6   4       19.17      -22.88     22.88 o 
  -7   6   4        1.50      -20.15     20.15 o 
  -6   6   4     4167.64     3968.61     60.12 o 
  -5   6   4      226.56      258.78     23.07 o 
  -4   6   4    15233.64    14928.76    183.56 o 
  -3   6   4    22790.60    22330.84    270.10 o 
  -2   6   4     2805.20     2788.30     45.99 o 
  -1   6   4       12.45       -1.29     14.57 o 
   0   6   4     2904.72     2692.33     44.57 o 
   1   6   4        0.90      -15.66     15.66 o 
   2   6   4    22272.65    21932.65    264.74 o 
   3   6   4    16841.05    16040.72    195.61 o 
   4   6   4     1700.68     1646.02     34.44 o 
   5   6   4      115.46      177.94     18.97 o 
   6   6   4      969.50      885.58     26.65 o 
   7   6   4      210.96      267.01     21.42 o 
   8   6   4     3189.46     3122.97     55.48 o 
   9   6   4     8506.43     8387.65    133.59 o 
  10   6   4      553.99      547.29     36.82 o 
  11   6   4       36.11       11.02     33.73 o 
  12   6   4      319.47      332.10     43.05 o 
  13   6   4     2825.54     2807.16     76.37 o 
  14   6   4      635.59      604.44     42.91 o 
  15   6   4      571.17      611.50     44.70 o 
  16   6   4      993.79     1029.74     54.72 o 
  17   6   4      523.41      581.15     81.13 o 
 -17   7   4      116.30       86.75     48.94 o 
 -16   7   4     1241.08     1170.89     89.00 o 
 -15   7   4     1662.60     1506.77     82.52 o 
 -14   7   4     3808.48     3689.68     98.14 o 
 -13   7   4     4486.00     4161.61    102.84 o 
 -12   7   4     3270.74     3098.12     75.09 o 
 -11   7   4     1154.54     1203.09     36.00 o 
 -10   7   4     7721.15     7688.73    114.43 o 
  -9   7   4      183.56      117.04     25.12 o 
  -8   7   4     2364.17     2364.43     49.70 o 
  -7   7   4       69.85       56.44     21.05 o 
  -6   7   4     2293.94     2274.08     40.80 o 
  -5   7   4      924.70      825.38     23.26 o 
  -4   7   4     8199.57     8100.10    104.71 o 
  -3   7   4       27.32       29.68     16.51 o 
  -2   7   4        7.23       23.61     16.34 o 
  -1   7   4      171.51      156.61     16.08 o 
   0   7   4     1138.99     1145.11     25.79 o 
   1   7   4      461.94      405.18     18.84 o 
   2   7   4      719.15      595.42     20.47 o 
   3   7   4     6129.42     5865.26     78.34 o 
   4   7   4     8011.78     7890.89    106.64 o 
   5   7   4     1965.36     1946.95     42.31 o 
   6   7   4       84.94       30.16     20.55 o 
   7   7   4     1507.20     1539.30     35.82 o 
   8   7   4       92.49      105.66     26.10 o 
   9   7   4    10755.01    10737.71    166.03 o 
  10   7   4     6559.31     6491.20    143.39 o 
  11   7   4      105.34      114.34     35.40 o 
  12   7   4     2225.26     2324.45    100.78 o 
  13   7   4     2339.55     2239.26     95.24 o 
  14   7   4     1776.83     1819.98     78.15 o 
  15   7   4     3473.12     3269.71     88.41 o 
  16   7   4     2304.42     2273.44     67.45 o 
  17   7   4        5.16       43.56     47.26 o 
 -17   8   4     1568.75     1565.77     65.15 o 
 -16   8   4     4675.51     4235.21    144.25 o 
 -15   8   4      246.14      196.28     46.96 o 
 -14   8   4       48.22       -2.87     59.86 o 
 -13   8   4     2508.18     2315.23     70.98 o 
 -12   8   4     2867.04     2808.35     71.53 o 
 -11   8   4     6448.24     6213.57     97.85 o 
 -10   8   4     6061.39     5653.12     90.27 o 
  -9   8   4      385.28      340.79     26.83 o 
  -8   8   4     1195.85     1285.58     35.24 o 
  -7   8   4     3445.64     3360.37     58.38 o 
  -6   8   4     7793.73     7417.70    108.85 o 
  -5   8   4     2457.15     2358.28     43.23 o 
  -4   8   4     1771.76     1712.67     33.81 o 
  -3   8   4      252.10      263.50     18.51 o 
  -2   8   4     1676.29     1600.61     32.16 o 
  -1   8   4       81.81      107.98     18.24 o 
   0   8   4      219.99      227.19     18.04 o 
   1   8   4     1467.31     1444.93     30.11 o 
   2   8   4     1018.14      963.95     25.94 o 
   3   8   4      346.94      373.41     23.08 o 
   4   8   4        2.43       27.85     19.87 o 
   5   8   4     4027.12     4092.42     66.63 o 
   6   8   4     2273.34     2255.16     46.82 o 
   7   8   4     2108.01     2080.95     45.17 o 
   8   8   4      869.14      862.31     30.77 o 
   9   8   4      375.85      456.32     29.27 o 
  10   8   4     5268.72     5321.70    108.75 o 
  11   8   4     3352.64     3374.31     82.39 o 
  12   8   4     6592.63     6340.32    125.91 o 
  13   8   4     2463.35     2446.96     76.74 o 
  14   8   4       47.94       86.69     40.25 o 
  15   8   4      971.23      979.65     49.12 o 
  16   8   4     2890.05     2816.04     80.92 o 
 -17   9   4     1357.47     1302.48     62.53 o 
 -16   9   4     1049.70      984.78     66.46 o 
 -15   9   4       41.63       76.24     46.23 o 
 -14   9   4      128.74       65.68     45.17 o 
 -13   9   4      433.27      416.81     48.59 o 
 -12   9   4      978.09      914.00     46.25 o 
 -11   9   4       74.86       74.15     27.84 o 
 -10   9   4        3.67      -25.54     25.54 o 
  -9   9   4      115.80       75.17     23.79 o 
  -8   9   4        2.52       -4.04     22.50 o 
  -7   9   4     2562.97     2630.48     54.05 o 
  -6   9   4     6837.23     6740.00    100.96 o 
  -5   9   4     6348.34     6401.35     95.77 o 
  -4   9   4     1067.39     1000.14     26.20 o 
  -3   9   4     1385.76     1239.76     28.44 o 
  -2   9   4     1306.96     1235.83     28.32 o 
  -1   9   4    18681.66    17899.96    209.40 o 
   0   9   4    13990.41    13191.16    163.41 o 
   1   9   4     7987.60     8014.31    103.73 o 
   2   9   4       68.11       70.00     17.11 o 
   3   9   4      835.82      813.77     25.75 o 
   4   9   4     5395.21     5343.67     82.12 o 
   5   9   4    12315.01    12281.83    167.91 o 
   6   9   4     9492.31     9097.86    127.80 o 
   7   9   4     1556.99     1568.74     38.87 o 
   8   9   4     1466.82     1449.58     39.86 o 
   9   9   4        0.52      -27.30     27.30 o 
  10   9   4       94.68      123.70     38.80 o 
  11   9   4     4052.97     4056.16     92.53 o 
  12   9   4      332.15      340.15     40.04 o 
  13   9   4     1054.93     1058.86     47.90 o 
  14   9   4     1993.36     1886.66     61.42 o 
  15   9   4       13.48       83.92     42.83 o 
  16   9   4      591.63      579.40     48.49 o 
 -17  10   4      328.07      282.94     52.02 o 
 -16  10   4     1240.30     1111.92     59.50 o 
 -15  10   4       25.68       35.70     47.20 o 
 -14  10   4      237.92      159.35     46.61 o 
 -13  10   4     1120.36     1031.65     61.56 o 
 -12  10   4     1267.30     1285.21     51.33 o 
 -11  10   4      626.98      593.50     39.42 o 
 -10  10   4      939.17      879.30     30.89 o 
  -9  10   4        1.24      -16.67     23.28 o 
  -8  10   4    14123.86    14143.66    194.31 o 
  -7  10   4    13544.07    13086.33    180.78 o 
  -6  10   4      723.20      764.02     29.27 o 
  -5  10   4     2195.88     2259.10     46.57 o 
  -4  10   4      493.93      519.06     21.46 o 
  -3  10   4      413.70      376.92     20.32 o 
  -2  10   4    20410.69    19868.13    241.89 o 
  -1  10   4    10267.34     9536.54    116.35 o 
   0  10   4     1865.58     1853.76     45.24 o 
   1  10   4     7267.52     7371.52     96.66 o 
   2  10   4      966.38      899.53     27.03 o 
   3  10   4      766.84      755.27     27.07 o 
   4  10   4    11944.07    11655.40    160.32 o 
   5  10   4    13094.78    12439.60    170.16 o 
   6  10   4     2270.95     2363.07     66.66 o 
   7  10   4     3351.74     3606.66    108.27 o 
   8  10   4      221.31      225.33     28.80 o 
   9  10   4       80.27       36.83     28.66 o 
  10  10   4      654.26      648.70     37.19 o 
  11  10   4      816.77      754.60     44.41 o 
  12  10   4     3227.76     3169.54     82.25 o 
  13  10   4      694.86      662.97     44.99 o 
  14  10   4     1349.96     1227.08     52.22 o 
  15  10   4      725.61      742.55     48.40 o 
  16  10   4      110.01       92.85     45.45 o 
 -16  11   4       33.74       70.39     49.08 o 
 -15  11   4     3867.65     3676.59    101.74 o 
 -14  11   4     4577.29     4265.64    108.73 o 
 -13  11   4      531.27      450.87     48.18 o 
 -12  11   4      263.52      236.57     50.65 o 
 -11  11   4     1026.07      876.89     38.14 o 
 -10  11   4       10.32       13.80     30.53 o 
  -9  11   4     7972.66     8123.44    120.89 o 
  -8  11   4     7154.06     7126.67    107.73 o 
  -7  11   4       10.53       36.14     24.81 o 
  -6  11   4     1674.88     1655.33     47.14 o 
  -5  11   4     6794.69     6644.52     99.97 o 
  -4  11   4      243.26      231.08     22.67 o 
  -3  11   4     3026.75     2869.48     49.79 o 
  -2  11   4     2790.27     2756.79     48.44 o 
  -1  11   4      757.57      762.98     22.80 o 
   0  11   4       11.18       22.34     18.62 o 
   1  11   4     4977.49     4782.12     68.45 o 
   2  11   4     2987.32     3035.23     54.20 o 
   3  11   4      764.19      706.51     27.76 o 
   4  11   4      696.65      698.00     27.90 o 
   5  11   4     5408.88     5205.94     81.21 o 
   6  11   4      220.69      174.00     23.40 o 
   7  11   4    17455.69    17476.17    262.45 o 
   8  11   4     8277.57     8613.97    138.09 o 
   9  11   4      228.84      236.09     30.85 o 
  10  11   4      288.52      161.25     34.64 o 
  11  11   4     1794.07     1688.88     71.80 o 
  12  11   4      359.63      375.14     41.95 o 
  13  11   4     5180.12     5089.74    110.36 o 
  14  11   4     5427.21     5423.67    116.94 o 
  15  11   4      143.14      162.96     44.63 o 
  16  11   4      221.02      208.86     76.13 o 
 -16  12   4     1610.95     1552.66     66.67 o 
 -15  12   4      311.46      373.94     51.01 o 
 -14  12   4      777.80      717.91     53.54 o 
 -13  12   4     1057.99     1083.51     49.52 o 
 -12  12   4      346.46      408.84     48.56 o 
 -11  12   4       43.07       -5.75     31.38 o 
 -10  12   4     3602.21     3445.92     77.80 o 
  -9  12   4       39.98       16.86     29.03 o 
  -8  12   4      605.31      615.24     30.05 o 
  -7  12   4      460.11      455.09     28.30 o 
  -6  12   4      177.33      215.61     25.64 o 
  -5  12   4        6.37      -23.72     23.72 o 
  -4  12   4     2224.28     2194.54     48.36 o 
  -3  12   4     3132.50     3065.12     55.23 o 
  -2  12   4     2678.31     2705.70     47.62 o 
  -1  12   4      207.62      192.50     19.19 o 
   0  12   4      203.38      205.42     20.58 o 
   1  12   4      690.52      683.75     27.30 o 
   2  12   4      323.69      296.40     24.92 o 
   3  12   4     1546.67     1551.12     37.37 o 
   4  12   4        3.80      -16.95     23.64 o 
   5  12   4      809.71      814.17     30.66 o 
   6  12   4     1708.39     1683.80     41.65 o 
   7  12   4      294.63      270.48     30.62 o 
   8  12   4        5.67       -7.22     29.79 o 
   9  12   4      459.91      428.16     33.22 o 
  10  12   4       29.65       -7.87     34.26 o 
  11  12   4       48.90       17.19     39.39 o 
  12  12   4     1792.31     1648.12     56.64 o 
  13  12   4     3015.77     3072.28     84.96 o 
  14  12   4      110.92      251.98     44.73 o 
  15  12   4      578.41      560.31     48.17 o 
 -16  13   4      596.80      631.54     86.16 o 
 -15  13   4     1931.60     1946.30     73.40 o 
 -14  13   4     3054.61     2842.03    108.44 o 
 -13  13   4     1437.03     1339.77     78.90 o 
 -12  13   4      796.29      787.55     49.15 o 
 -11  13   4      248.05      153.16     38.02 o 
 -10  13   4       11.99      -17.42     35.06 o 
  -9  13   4     1678.76     1713.74     46.25 o 
  -8  13   4     1637.75     1718.15     63.11 o 
  -7  13   4      212.10      240.25     26.95 o 
  -6  13   4     2324.74     2274.05     50.99 o 
  -5  13   4     1910.41     1925.24     44.55 o 
  -4  13   4      147.10      154.24     25.03 o 
  -3  13   4       10.55       22.89     22.24 o 
  -2  13   4     1242.95     1274.42     34.21 o 
  -1  13   4     1028.97     1039.11     26.40 o 
   0  13   4     1965.82     1923.76     45.46 o 
   1  13   4     3188.18     3147.30     59.11 o 
   2  13   4     1325.63     1235.43     33.94 o 
   3  13   4      295.56      313.65     26.20 o 
   4  13   4      255.51      254.82     25.78 o 
   5  13   4      589.24      611.63     28.27 o 
   6  13   4     2725.19     2690.88     62.59 o 
   7  13   4     1802.91     1773.81     46.25 o 
   8  13   4     1871.87     1865.71     48.94 o 
   9  13   4      440.17      397.80     34.33 o 
  10  13   4      846.79      724.02     41.18 o 
  11  13   4      228.40      209.75     42.12 o 
  12  13   4      476.19      457.01     44.73 o 
  13  13   4     1204.02     1139.65     55.59 o 
  14  13   4     1038.04     1100.73     53.15 o 
  15  13   4      516.30      494.50     57.80 o 
 -15  14   4      300.78      225.24     44.80 o 
 -14  14   4      336.38      357.12     53.23 o 
 -13  14   4      675.22      609.38     66.11 o 
 -12  14   4       31.42       58.71     43.67 o 
 -11  14   4     2291.83     2136.91     69.54 o 
 -10  14   4       90.52       25.65     36.11 o 
  -9  14   4       40.12       15.90     29.10 o 
  -8  14   4     1481.62     1430.00     43.34 o 
  -7  14   4     2412.32     2421.85     73.61 o 
  -6  14   4        3.88       -5.07     26.22 o 
  -5  14   4      508.66      450.14     30.97 o 
  -4  14   4     1286.63     1292.57     40.99 o 
  -3  14   4        0.40       18.04     24.52 o 
  -2  14   4      468.98      483.30     26.44 o 
  -1  14   4     1508.90     1549.04     42.82 o 
   0  14   4      663.94      623.20     28.56 o 
   1  14   4     1322.18     1319.11     36.15 o 
   2  14   4      130.44       90.66     25.41 o 
   3  14   4       79.08       38.17     25.51 o 
   4  14   4      185.06      145.72     26.27 o 
   5  14   4      168.19      170.10     25.90 o 
   6  14   4      352.55      382.59     35.43 o 
   7  14   4      914.00      985.78     38.88 o 
   8  14   4      418.97      455.13     34.93 o 
   9  14   4      509.20      421.21     35.93 o 
  10  14   4        2.72      -31.09     33.91 o 
  11  14   4      688.40      642.40     46.87 o 
  12  14   4     1885.91     1923.16     62.39 o 
  13  14   4      759.30      824.19     50.63 o 
  14  14   4      106.62      207.96     55.26 o 
 -15  15   4       57.28       -2.46     52.65 o 
 -14  15   4       16.30      -50.95     50.95 o 
 -13  15   4     2410.99     2397.08     88.19 o 
 -12  15   4      213.87       70.45     49.79 o 
 -11  15   4        2.94      -38.46     38.46 o 
 -10  15   4      464.11      461.28     41.00 o 
  -9  15   4      471.94      463.07     39.91 o 
  -8  15   4      595.89      612.84     37.90 o 
  -7  15   4     1865.54     1988.74     48.48 o 
  -6  15   4     9832.02     9830.63    141.85 o 
  -5  15   4     1085.70     1031.05     34.77 o 
  -4  15   4       48.90       20.90     26.24 o 
  -3  15   4     1094.41     1020.42     34.11 o 
  -2  15   4      829.67      903.28     35.75 o 
  -1  15   4    10713.56    10698.00    160.38 o 
   0  15   4     8175.55     8193.48    119.70 o 
   1  15   4     3344.98     3187.41     61.72 o 
   2  15   4       14.86      -25.82     25.82 o 
   3  15   4      828.38      739.60     31.50 o 
   4  15   4      501.08      484.93     29.46 o 
   5  15   4    11028.32    10872.19    169.34 o 
   6  15   4     4969.74     5011.73     92.16 o 
   7  15   4     1546.84     1498.96     45.87 o 
   8  15   4     1621.09     1534.97     46.53 o 
   9  15   4      612.28      574.01     40.72 o 
  10  15   4      517.90      538.74     38.98 o 
  11  15   4     1248.27     1234.69     54.35 o 
  12  15   4      364.33      364.17     46.74 o 
  13  15   4      298.43      395.50     56.43 o 
  14  15   4      452.69      510.78     59.47 o 
 -14  16   4      509.80      446.11     56.55 o 
 -13  16   4     1360.52     1307.06     63.95 o 
 -12  16   4      556.16      559.35     50.13 o 
 -11  16   4      189.01      195.95     41.33 o 
 -10  16   4      701.27      703.49     44.97 o 
  -9  16   4      179.61      279.72     42.62 o 
  -8  16   4     4816.79     4905.63    106.65 o 
  -7  16   4    10413.79    10076.43    154.60 o 
  -6  16   4       81.22      114.76     28.93 o 
  -5  16   4       43.46       63.93     27.95 o 
  -4  16   4      134.53       78.10     30.05 o 
  -3  16   4     1881.78     1787.28     68.96 o 
  -2  16   4     4180.88     4116.55    118.59 o 
  -1  16   4     4510.50     4346.06     86.45 o 
   0  16   4     2096.79     2066.67     50.32 o 
   1  16   4     7888.21     7823.98    116.09 o 
   2  16   4        8.56      -19.68     27.08 o 
   3  16   4      551.27      590.10     31.31 o 
   4  16   4     2202.65     2157.94     58.60 o 
   5  16   4     3418.87     3471.74     74.26 o 
   6  16   4     1154.03     1325.45     44.21 o 
   7  16   4     3703.08     3791.22     78.94 o 
   8  16   4      119.28       98.48     35.53 o 
   9  16   4       16.61       40.72     36.09 o 
  10  16   4       56.75       74.33     37.46 o 
  11  16   4      103.34      163.76     45.84 o 
  12  16   4     4478.25     4545.79    107.80 o 
  13  16   4     1864.79     1822.37     64.33 o 
 -13  17   4     1418.68     1257.63     80.75 o 
 -12  17   4      560.89      452.12     56.32 o 
 -11  17   4       91.11       81.89     42.33 o 
 -10  17   4       14.52       12.97     40.23 o 
  -9  17   4     9179.08     9406.31    158.73 o 
  -8  17   4     4402.26     4390.96    123.53 o 
  -7  17   4      229.64      190.22     32.67 o 
  -6  17   4      235.96      260.37     30.88 o 
  -5  17   4     2042.07     1941.90     50.92 o 
  -4  17   4       70.06       47.06     31.69 o 
  -3  17   4     1769.95     1735.47     75.19 o 
  -2  17   4     2556.61     2474.67     63.35 o 
  -1  17   4       22.01       -3.75     33.71 o 
   0  17   4      604.82      606.02     38.06 o 
   1  17   4     1096.41     1048.11     44.58 o 
   2  17   4     1799.88     1769.33     43.86 o 
   3  17   4      147.74      146.22     29.69 o 
   4  17   4      513.67      520.88     34.28 o 
   5  17   4     5087.71     4826.95     91.84 o 
   6  17   4        8.48        9.04     34.99 o 
   7  17   4     5153.06     5255.04     98.08 o 
   8  17   4     9354.67     9403.81    162.19 o 
   9  17   4     2037.16     2129.73     57.30 o 
  10  17   4      304.30      234.65     39.78 o 
  11  17   4      735.84      716.02     52.12 o 
  12  17   4       11.70      120.90     55.86 o 
  13  17   4     4048.58     4264.22    118.71 o 
 -13  18   4      199.21      213.94     64.70 o 
 -12  18   4      545.57      558.59     53.06 o 
 -11  18   4      322.32      301.99     45.05 o 
 -10  18   4      153.78      113.47     47.96 o 
  -9  18   4       75.09      151.43     41.26 o 
  -8  18   4      840.43      855.74     46.12 o 
  -7  18   4     2043.51     2001.45     57.74 o 
  -6  18   4      319.66      288.81     52.24 o 
  -5  18   4       13.11       -5.81     35.09 o 
  -4  18   4       31.48       30.35     35.05 o 
  -3  18   4      917.48      922.22     42.31 o 
  -2  18   4     1497.33     1491.74     48.55 o 
  -1  18   4     1834.91     1789.94     55.07 o 
   0  18   4        4.52       -9.99     35.24 o 
   1  18   4     2600.33     2584.00     64.76 o 
   2  18   4       32.84       65.01     35.87 o 
   3  18   4     2894.72     2894.75     65.61 o 
   4  18   4      317.74      249.74     35.74 o 
   5  18   4       61.32       37.37     35.62 o 
   6  18   4      113.98       91.17     36.76 o 
   7  18   4     3233.00     3223.27     75.39 o 
   8  18   4       41.83      118.53     38.54 o 
   9  18   4        4.85      -20.56     39.21 o 
  10  18   4       35.02       59.72     40.40 o 
  11  18   4      158.59      150.44     49.52 o 
  12  18   4      704.65      578.29     53.05 o 
 -12  19   4       24.33       48.06     50.17 o 
 -11  19   4      277.56      314.14     46.76 o 
 -10  19   4      493.15      432.78     46.68 o 
  -9  19   4      225.46      154.36     47.92 o 
  -8  19   4     1207.10     1253.42     65.53 o 
  -7  19   4      294.22      300.48     39.13 o 
  -6  19   4     2198.16     2138.27     64.32 o 
  -5  19   4     3942.61     3809.88     83.22 o 
  -4  19   4     1507.74     1413.66     67.89 o 
  -3  19   4        4.87      -17.29     50.15 o 
  -2  19   4     1015.02     1068.31     45.67 o 
  -1  19   4     3071.22     3132.54     74.80 o 
   0  19   4     3645.92     3844.34     84.93 o 
   1  19   4     4763.50     4617.76     93.89 o 
   2  19   4     3294.57     3302.45     77.01 o 
   3  19   4      453.17      551.50     47.03 o 
   4  19   4      417.28      497.36     45.09 o 
   5  19   4     1197.27     1143.97     45.55 o 
   6  19   4     1087.09     1045.69     45.60 o 
   7  19   4     3135.07     3146.76     76.10 o 
   8  19   4      710.11      716.49     44.35 o 
   9  19   4      404.75      357.91     42.77 o 
  10  19   4      192.53      227.83     43.54 o 
  11  19   4       79.23       61.49     50.30 o 
 -11  20   4      972.02      973.86     66.93 o 
 -10  20   4      111.53       89.21     49.91 o 
  -9  20   4       94.26       64.85     49.09 o 
  -8  20   4     1356.84     1361.40     64.40 o 
  -7  20   4      102.98       90.72     50.68 o 
  -6  20   4      815.42      757.89     51.88 o 
  -5  20   4      742.88      674.87     79.36 o 
  -4  20   4      690.39      713.82     59.98 o 
  -3  20   4      570.07      554.13     42.43 o 
  -2  20   4      668.98      591.65     42.69 o 
  -1  20   4      440.95      455.79     41.89 o 
   0  20   4     1316.44     1247.13     49.09 o 
   1  20   4      258.31      215.51     40.21 o 
   2  20   4      294.17      307.94     41.02 o 
   3  20   4      225.73      168.12     41.75 o 
   4  20   4      850.78      820.47     52.68 o 
   5  20   4      636.66      625.09     46.75 o 
   6  20   4       12.43       75.11     43.87 o 
   7  20   4      125.29      128.88     48.52 o 
   8  20   4     1207.24     1070.34     49.26 o 
   9  20   4      541.18      558.13     46.22 o 
  10  20   4      835.68      782.98     52.56 o 
 -10  21   4      327.05      382.94     57.39 o 
  -9  21   4        0.42       -6.68     63.42 o 
  -8  21   4       64.10       55.82     68.76 o 
  -7  21   4     2896.38     3004.15    106.32 o 
  -6  21   4     3495.86     3298.36    113.17 o 
  -5  21   4      161.71      219.48     44.86 o 
  -4  21   4       80.15       75.13     40.67 o 
  -3  21   4      127.31      125.53     41.46 o 
  -2  21   4       70.99       38.74     40.85 o 
  -1  21   4     3885.03     4054.28     89.94 o 
   0  21   4     3106.53     3254.15     94.97 o 
   1  21   4      103.95      -12.50     41.39 o 
   2  21   4       64.04      -15.70     43.29 o 
   3  21   4     1595.63     1598.13     56.17 o 
   4  21   4       86.01       37.46     48.10 o 
   5  21   4     1913.32     2011.57     68.11 o 
   6  21   4     2862.04     3019.99     86.54 o 
   7  21   4       33.48        7.16     46.26 o 
   8  21   4       34.22       55.32     47.08 o 
   9  21   4     1378.42     1270.67     57.69 o 
  -9  22   4      286.00      372.52     72.60 o 
  -8  22   4      655.08      780.79     62.11 o 
  -7  22   4      410.06      424.12     58.53 o 
  -6  22   4      264.38      227.40     56.14 o 
  -5  22   4      269.03      206.04     47.19 o 
  -4  22   4     1367.39     1411.67     76.47 o 
  -3  22   4       19.49      -15.72     43.78 o 
  -2  22   4       21.18       22.10     42.65 o 
  -1  22   4      271.76      175.71     43.91 o 
   0  22   4      953.15      943.03     64.60 o 
   1  22   4     1219.73     1177.31     54.40 o 
   2  22   4      285.46      294.64     47.27 o 
   3  22   4     1149.48     1188.28     90.41 o 
   4  22   4      373.06      360.30     53.41 o 
   5  22   4       36.30       25.55     51.30 o 
   6  22   4      825.67      790.99     72.88 o 
   7  22   4      295.01      334.48     54.31 o 
   8  22   4        4.50       23.77     52.49 o 
  -8  23   4     1454.86     1466.90     71.90 o 
  -7  23   4      208.55      239.92     82.02 o 
  -6  23   4       14.82      -16.09     56.91 o 
  -5  23   4      107.94       56.69     47.55 o 
  -4  23   4       87.95       58.86     64.56 o 
  -3  23   4      823.70      845.47     50.28 o 
  -2  23   4      731.66      717.37     49.61 o 
  -1  23   4      231.41      229.97     46.10 o 
   0  23   4      321.65      236.04     46.75 o 
   1  23   4       59.35      142.82     48.29 o 
   2  23   4     1342.69     1324.38     70.40 o 
   3  23   4      592.47      490.11     55.52 o 
   4  23   4       28.57       13.57     53.23 o 
   5  23   4       22.72      -45.45     53.37 o 
   6  23   4       32.04       62.70     54.38 o 
   7  23   4      520.75      601.86     64.57 o 
  -6  24   4      215.68      157.83     60.49 o 
  -5  24   4       58.38       24.49     59.54 o 
  -4  24   4     1226.46     1267.73    101.73 o 
  -3  24   4     1601.80     1707.75     65.60 o 
  -2  24   4      244.40      221.82     55.67 o 
  -1  24   4      394.42      385.39     49.93 o 
   0  24   4       25.25       -0.72     49.97 o 
   1  24   4       26.74       12.46     49.79 o 
   2  24   4     2133.66     2220.22     75.98 o 
   3  24   4     2028.47     1946.97     75.37 o 
   4  24   4      213.60      247.73     56.72 o 
   5  24   4       41.58       54.80     56.13 o 
  -4  25   4      945.92     1339.57    190.78 o 
  -3  25   4        4.57        8.40     52.69 o 
  -2  25   4      258.52      322.42     54.96 o 
  -1  25   4     1026.89      965.88     56.40 o 
   0  25   4     1633.55     1595.44     64.32 o 
   1  25   4     1866.00     1963.56     79.97 o 
   2  25   4     1173.39     1145.87     65.56 o 
   3  25   4       66.40      232.62     65.46 o 
 -17   1   5       16.03      -12.63     47.26 o 
 -16   1   5     2207.22     2046.63     71.42 o 
 -15   1   5     3227.42     3499.86     84.24 o 
 -14   1   5     6432.59     6341.45    118.08 o 
 -13   1   5       79.29        9.18     38.48 o 
 -12   1   5       17.95        4.61     36.47 o 
 -11   1   5      308.56      340.53     37.27 o 
 -10   1   5     1031.23     1157.69     43.82 o 
  -9   1   5     3710.65     3709.63     69.67 o 
  -8   1   5     3325.73     3854.79     63.85 o 
  -7   1   5      170.24      251.46     23.23 o 
  -6   1   5     2000.75     2114.79     42.18 o 
  -5   1   5     1485.12     1513.89     32.33 o 
  -4   1   5     1522.25     1613.46     33.56 o 
  -3   1   5     1925.47     1782.36     37.90 o 
  -2   1   5     5446.54     5361.78     76.83 o 
  -1   1   5        9.66      -15.03     19.86 o 
   0   1   5      660.61      708.89     25.01 o 
   1   1   5     2823.27     2942.42     51.26 o 
   2   1   5     1339.76     1359.35     31.15 o 
   3   1   5     1077.45     1158.58     28.57 o 
   4   1   5      294.17      298.33     21.00 o 
   5   1   5      899.80      991.33     26.79 o 
   6   1   5     1021.10     1030.42     29.61 o 
   7   1   5    11184.12    11250.51    165.63 o 
   8   1   5     1800.34     1848.24     48.79 o 
   9   1   5      694.10      725.12     45.61 o 
  10   1   5       80.70      -23.72     30.48 o 
  11   1   5       91.30      -18.30     31.18 o 
  12   1   5        7.08       23.97     52.51 o 
  13   1   5     3943.54     3775.55     88.45 o 
  14   1   5     4989.53     5096.61    120.17 o 
  15   1   5      841.07      893.47     64.89 o 
  16   1   5       34.29       -4.52     58.96 o 
 -17   2   5        3.79       51.38     54.65 o 
 -16   2   5     1435.95     1433.14     64.65 o 
 -15   2   5      727.43      692.71     57.65 o 
 -14   2   5      471.02      514.77     52.02 o 
 -13   2   5      433.31      439.77     41.30 o 
 -12   2   5      255.64      247.43     38.09 o 
 -11   2   5       68.71       59.17     35.10 o 
 -10   2   5     1696.89     1644.35     49.60 o 
  -9   2   5        7.52       62.61     28.71 o 
  -8   2   5     7615.72     7758.86    110.85 o 
  -7   2   5     6148.40     6166.67     87.04 o 
  -6   2   5       13.86       85.49     20.84 o 
  -5   2   5     2393.49     2403.20     44.27 o 
  -4   2   5       26.26       22.94     19.15 o 
  -3   2   5      923.38      889.15     27.43 o 
  -2   2   5     8094.73     8043.27    106.58 o 
  -1   2   5      736.33      766.61     26.07 o 
   0   2   5     1210.40     1226.73     30.09 o 
   1   2   5     7486.19     7280.24     97.37 o 
   2   2   5      628.86      606.54     23.78 o 
   3   2   5      739.14      705.24     24.48 o 
   4   2   5     2125.35     2141.27     42.17 o 
   5   2   5      893.45     1014.52     38.37 o 
   6   2   5      918.39     1162.04     31.22 o 
   7   2   5     4286.46     4690.33     81.90 o 
   8   2   5      416.06      439.60     33.81 o 
   9   2   5     1977.22     1987.78     50.40 o 
  10   2   5        4.54      -18.11     30.25 o 
  11   2   5       40.32      -31.03     31.03 o 
  12   2   5      636.99      600.12     37.35 o 
  13   2   5     2274.14     2217.06     65.42 o 
  14   2   5      721.71      706.76     51.45 o 
  15   2   5     3435.71     3348.53     96.41 o 
  16   2   5        8.47       68.15     59.47 o 
 -17   3   5     2859.32     2786.94    131.25 o 
 -16   3   5     1197.43     1241.31     61.32 o 
 -15   3   5      167.82      212.39     44.40 o 
 -14   3   5      512.67      552.56     44.79 o 
 -13   3   5     3419.01     3465.06     82.89 o 
 -12   3   5     1536.12     1549.73     56.65 o 
 -11   3   5       38.58       28.30     35.07 o 
 -10   3   5     2269.36     2294.29     61.85 o 
  -9   3   5       80.76      228.10     28.55 o 
  -8   3   5     1468.31     1471.67     37.59 o 
  -7   3   5     6967.33     7590.13    102.94 o 
  -6   3   5    19728.60    20244.02    238.07 o 
  -5   3   5     1617.13     1716.28     37.29 o 
  -4   3   5      634.26      620.76     23.56 o 
  -3   3   5        3.00      -12.29     18.89 o 
  -2   3   5     1685.43     1575.08     34.42 o 
  -1   3   5    31688.44    32233.29    387.97 o 
   0   3   5    18039.80    18437.69    225.89 o 
   1   3   5     1163.31     1212.23     30.64 o 
   2   3   5     1043.50     1004.87     27.36 o 
   3   3   5      193.33      184.19     20.76 o 
   4   3   5     2664.33     2563.16     47.22 o 
   5   3   5    22443.94    22760.32    289.29 o 
   6   3   5    19470.61    19270.43    258.60 o 
   7   3   5      602.44      640.32     28.33 o 
   8   3   5     6013.56     5695.52    100.09 o 
   9   3   5       80.17      164.36     30.81 o 
  10   3   5      230.07      223.07     32.32 o 
  11   3   5     2090.41     2079.93     56.59 o 
  12   3   5      876.36     1001.80     41.23 o 
  13   3   5     1129.50     1233.11     52.56 o 
  14   3   5     1367.69     1325.58     58.78 o 
  15   3   5     1105.90     1121.70     57.75 o 
  16   3   5     2116.54     1925.15    100.50 o 
 -17   4   5      539.08      501.07     56.22 o 
 -16   4   5     2426.52     2402.34     79.12 o 
 -15   4   5      298.26      288.09     45.12 o 
 -14   4   5      395.83      454.83     44.98 o 
 -13   4   5     4656.86     4629.73     96.54 o 
 -12   4   5      256.29      319.97     39.09 o 
 -11   4   5      181.62      174.87     36.71 o 
 -10   4   5     4600.59     4394.28     84.28 o 
  -9   4   5       14.25       33.39     27.66 o 
  -8   4   5     8641.85     8649.68    127.57 o 
  -7   4   5    16163.06    15979.26    190.65 o 
  -6   4   5      437.41      517.32     25.22 o 
  -5   4   5      427.59      382.94     23.72 o 
  -4   4   5      400.52      357.39     23.08 o 
  -3   4   5      155.24      168.41     20.04 o 
  -2   4   5     3618.63     3838.30     61.30 o 
  -1   4   5     2781.93     2979.71     52.44 o 
   0   4   5     3516.68     3658.35     59.08 o 
   1   4   5     8981.46     9081.55    117.94 o 
   2   4   5        8.51       16.97     19.76 o 
   3   4   5     1063.15     1011.73     27.60 o 
   4   4   5      462.00      500.15     22.73 o 
   5   4   5      207.98      322.44     25.23 o 
   6   4   5     3793.33     4341.26     73.25 o 
   7   4   5     6056.97     6199.20     94.15 o 
   8   4   5      274.47      281.34     28.97 o 
   9   4   5     2283.76     2300.70     56.28 o 
  10   4   5     1763.47     1768.97     57.99 o 
  11   4   5      933.67      937.44     50.76 o 
  12   4   5     5413.69     5326.83    114.31 o 
  13   4   5     2721.61     2619.88     89.89 o 
  14   4   5     1208.77     1150.60     71.37 o 
  15   4   5     4078.07     3942.56    105.77 o 
  16   4   5      931.88      864.33     68.90 o 
 -17   5   5      216.04       72.85     53.14 o 
 -16   5   5     2147.11     1961.55     94.07 o 
 -15   5   5     3576.69     3496.29    126.62 o 
 -14   5   5     6448.09     6249.88    125.70 o 
 -13   5   5     1977.17     1886.43     60.22 o 
 -12   5   5       91.20       93.19     37.42 o 
 -11   5   5     2538.96     2402.00     63.17 o 
 -10   5   5     2046.94     2133.03     50.95 o 
  -9   5   5     7978.78     7953.22    119.63 o 
  -8   5   5     1504.12     1788.01     41.47 o 
  -7   5   5      706.47      788.21     35.59 o 
  -6   5   5      807.48      839.66     27.93 o 
  -5   5   5       45.80       16.04     23.08 o 
  -4   5   5     1713.65     1684.11     36.75 o 
  -3   5   5     1302.37     1341.66     30.17 o 
  -2   5   5     2186.93     2261.17     44.47 o 
  -1   5   5       71.71       54.04     20.78 o 
   0   5   5      130.33      130.33     21.21 o 
   1   5   5       34.32      131.92     21.09 o 
   2   5   5      643.38      662.75     25.02 o 
   3   5   5     3652.54     3628.88     58.41 o 
   4   5   5     1154.25     1056.18     31.06 o 
   5   5   5     1956.36     1976.55     43.59 o 
   6   5   5     3128.23     3112.90     59.92 o 
   7   5   5    10645.75    10707.37    150.07 o 
   8   5   5     4094.62     4490.87     80.31 o 
   9   5   5     4452.08     4509.41     86.24 o 
  10   5   5      654.83      781.71     37.97 o 
  11   5   5      279.01      236.13     41.74 o 
  12   5   5     2134.83     2209.93     66.25 o 
  13   5   5     4496.46     4459.85    104.08 o 
  14   5   5     6013.04     5945.57    125.44 o 
  15   5   5     1524.72     1667.27     66.76 o 
  16   5   5      421.21      487.12     54.72 o 
 -16   6   5        0.78       21.43     52.53 o 
 -15   6   5      148.64      129.82     51.42 o 
 -14   6   5       63.33       89.16     42.01 o 
 -13   6   5       75.19       18.76     40.89 o 
 -12   6   5      183.97      184.16     38.27 o 
 -11   6   5       57.82       82.84     36.16 o 
 -10   6   5     1208.10     1289.09     40.85 o 
  -9   6   5     4952.72     4918.37     84.50 o 
  -8   6   5       29.31       62.22     25.54 o 
  -7   6   5        7.02       27.15     24.62 o 
  -6   6   5     1382.12     1338.68     33.50 o 
  -5   6   5      614.62      567.85     25.15 o 
  -4   6   5     7127.27     7010.42     95.67 o 
  -3   6   5    13720.20    14004.59    167.64 o 
  -2   6   5     2395.83     2323.26     48.42 o 
  -1   6   5        0.16       -8.52     20.35 o 
   0   6   5      393.56      411.27     23.33 o 
   1   6   5     1365.26     1367.30     31.97 o 
   2   6   5    12856.92    13317.87    166.72 o 
   3   6   5     8207.26     7978.86    105.49 o 
   4   6   5       58.78       14.67     23.38 o 
   5   6   5       30.28       20.62     25.02 o 
   6   6   5        7.15      -19.86     25.03 o 
   7   6   5     1510.12     1635.19     39.78 o 
   8   6   5     1972.42     2095.99     50.57 o 
   9   6   5     4003.56     3941.26     79.06 o 
  10   6   5      762.69      739.20     37.02 o 
  11   6   5      435.27      409.27     48.40 o 
  12   6   5        1.08       38.17     42.60 o 
  13   6   5       40.78      166.63     44.82 o 
  14   6   5       68.17      137.23     46.68 o 
  15   6   5       39.75       16.36     47.55 o 
 -16   7   5       83.05        9.43     52.88 o 
 -15   7   5     1514.79     1527.43     81.00 o 
 -14   7   5     1792.57     1724.56     68.20 o 
 -13   7   5       78.99       35.72     40.91 o 
 -12   7   5      876.74      859.38     44.10 o 
 -11   7   5      429.46      481.08     37.24 o 
 -10   7   5     1016.94     1009.53     38.09 o 
  -9   7   5     1461.89     1492.34     39.24 o 
  -8   7   5     3628.70     3686.79     67.99 o 
  -7   7   5      180.36      178.05     28.09 o 
  -6   7   5     1574.60     1571.94     38.36 o 
  -5   7   5     5020.13     4959.49     73.58 o 
  -4   7   5      820.46      912.88     28.27 o 
  -3   7   5     2506.73     2607.90     47.60 o 
  -2   7   5     9474.34     9577.45    119.05 o 
  -1   7   5      567.14      535.02     24.69 o 
   0   7   5      432.83      412.56     23.78 o 
   1   7   5     6471.24     6429.68     88.80 o 
   2   7   5     4777.15     4656.10     72.89 o 
   3   7   5     4132.94     3904.10     65.74 o 
   4   7   5     4196.08     4172.95     72.51 o 
   5   7   5       14.10        4.01     25.43 o 
   6   7   5       12.56      -25.24     25.24 o 
   7   7   5     3829.19     3786.45     67.53 o 
   8   7   5      881.32      999.88     33.14 o 
   9   7   5     2350.98     2365.97     61.91 o 
  10   7   5     2070.73     2069.74     63.78 o 
  11   7   5       16.93       27.84     42.08 o 
  12   7   5     1726.76     1546.97     57.49 o 
  13   7   5      764.13      801.13     50.81 o 
  14   7   5     1473.15     1462.20     58.82 o 
  15   7   5       22.67       43.12     50.05 o 
 -16   8   5       13.97      -69.34     69.34 o 
 -15   8   5      295.07      272.01     53.77 o 
 -14   8   5       46.23       -7.55     51.51 o 
 -13   8   5      308.49      312.11     42.33 o 
 -12   8   5     4206.98     4146.02     95.77 o 
 -11   8   5     2519.81     2606.36     62.75 o 
 -10   8   5      163.33      206.91     29.47 o 
  -9   8   5       29.56       26.14     27.18 o 
  -8   8   5     1024.97     1069.01     37.15 o 
  -7   8   5      119.63       63.59     27.78 o 
  -6   8   5     1434.61     1538.64     40.42 o 
  -5   8   5     3237.32     3250.40     56.75 o 
  -4   8   5       11.16       -4.96     21.65 o 
  -3   8   5      514.07      572.05     24.15 o 
  -2   8   5     2448.81     2498.77     46.27 o 
  -1   8   5      561.32      533.61     25.03 o 
   0   8   5     1454.62     1391.30     32.74 o 
   1   8   5     3575.39     3545.72     58.43 o 
   2   8   5        9.28      -10.44     21.11 o 
   3   8   5        7.93      -22.24     25.33 o 
   4   8   5      832.36      939.72     32.89 o 
   5   8   5     4823.96     4842.99     85.53 o 
   6   8   5        4.48      -26.13     26.13 o 
   7   8   5      179.47      210.05     27.41 o 
   8   8   5      336.08      299.43     27.71 o 
   9   8   5       65.89       94.46     40.32 o 
  10   8   5     2993.37     3061.65     84.14 o 
  11   8   5     2109.75     2308.45     70.40 o 
  12   8   5       62.60       58.72     44.74 o 
  13   8   5      689.45      737.99     51.26 o 
  14   8   5      244.76      231.71     48.56 o 
  15   8   5      200.70      179.65     50.39 o 
 -16   9   5     1090.57      944.65     74.41 o 
 -15   9   5        2.70      -35.35     64.85 o 
 -14   9   5       13.09        1.65     50.83 o 
 -13   9   5     1889.88     1849.79     69.65 o 
 -12   9   5      238.73      215.37     37.63 o 
 -11   9   5      700.23      708.97     39.00 o 
 -10   9   5      792.56      825.01     34.37 o 
  -9   9   5      269.44      285.33     42.17 o 
  -8   9   5      510.23      492.38     32.18 o 
  -7   9   5     2939.98     3056.57     62.90 o 
  -6   9   5     4414.18     4309.18     76.54 o 
  -5   9   5        0.27      -14.61     24.88 o 
  -4   9   5     1736.76     1707.00     38.09 o 
  -3   9   5      170.45      147.86     22.65 o 
  -2   9   5       47.44       64.99     20.79 o 
  -1   9   5     6954.54     6755.96     93.16 o 
   0   9   5     1703.93     1847.75     39.00 o 
   1   9   5      474.30      459.38     24.87 o 
   2   9   5      340.22      302.10     26.25 o 
   3   9   5      142.88      176.39     27.34 o 
   4   9   5       87.29       66.15     26.91 o 
   5   9   5     3051.26     3025.12     60.56 o 
   6   9   5     8756.38     8544.52    124.26 o 
   7   9   5       16.96        8.24     26.63 o 
   8   9   5      636.17      652.85     31.91 o 
   9   9   5      450.74      474.19     40.08 o 
  10   9   5     1472.07     1465.30     56.27 o 
  11   9   5      140.22      147.29     46.10 o 
  12   9   5      496.05      413.57     48.18 o 
  13   9   5       14.95       28.62     47.21 o 
  14   9   5       54.68       21.89     48.22 o 
  15   9   5      395.65      438.92     52.56 o 
 -15  10   5        3.07      -45.18     73.51 o 
 -14  10   5      117.06       85.03     51.71 o 
 -13  10   5     3099.09     3064.34    117.33 o 
 -12  10   5      417.21      433.63     43.92 o 
 -11  10   5     1344.04     1392.22     46.22 o 
 -10  10   5     1811.92     1836.44     47.92 o 
  -9  10   5       86.86       47.82     30.85 o 
  -8  10   5     1497.79     1501.55     42.62 o 
  -7  10   5     4934.24     4844.57     83.90 o 
  -6  10   5     1685.70     1726.13     49.12 o 
  -5  10   5       88.13      111.97     28.01 o 
  -4  10   5     2151.67     2057.39     49.44 o 
  -3  10   5       15.40       54.76     22.37 o 
  -2  10   5       73.77       81.67     20.92 o 
  -1  10   5       62.26      114.72     22.84 o 
   0  10   5     1199.18     1181.79     31.47 o 
   1  10   5     1240.48     1248.52     37.90 o 
   2  10   5     1022.38     1039.93     35.98 o 
   3  10   5      836.92      856.62     37.67 o 
   4  10   5     1149.92     1120.33     35.75 o 
   5  10   5       26.54       37.43     33.26 o 
   6  10   5     1908.64     2083.17     48.09 o 
   7  10   5      844.91      857.25     36.61 o 
   8  10   5       96.78       67.65     33.50 o 
   9  10   5     1247.18     1337.60     49.66 o 
  10  10   5     2139.41     2324.69     71.28 o 
  11  10   5     1793.23     1767.52     62.11 o 
  12  10   5     3019.56     3031.20     85.51 o 
  13  10   5     1132.52     1041.42     56.28 o 
  14  10   5       56.73       -9.26     56.97 o 
 -15  11   5     1363.44     1315.95     60.66 o 
 -14  11   5     1440.82     1343.36     68.98 o 
 -13  11   5     2166.26     1932.48     66.12 o 
 -12  11   5       57.58      -37.07     49.98 o 
 -11  11   5     1292.97     1339.23     46.62 o 
 -10  11   5     1984.65     2151.62     57.29 o 
  -9  11   5     2324.48     2215.43     59.34 o 
  -8  11   5      763.75      797.50     36.25 o 
  -7  11   5       68.46       57.13     29.64 o 
  -6  11   5      116.54       67.89     28.75 o 
  -5  11   5      664.14      697.13     32.92 o 
  -4  11   5      617.10      654.87     32.41 o 
  -3  11   5       51.29       39.01     25.70 o 
  -2  11   5      918.48      885.12     27.68 o 
  -1  11   5      196.31      171.77     23.90 o 
   0  11   5       18.18      -24.98     24.98 o 
   1  11   5      571.04      542.18     30.44 o 
   2  11   5      531.39      551.68     30.79 o 
   3  11   5     1275.74     1305.35     37.75 o 
   4  11   5     2358.05     2444.88     53.10 o 
   5  11   5       43.61        7.20     28.11 o 
   6  11   5      479.31      437.32     30.43 o 
   7  11   5     3851.29     3760.21     72.37 o 
   8  11   5      992.59     1033.89     42.20 o 
   9  11   5     4594.04     4800.33     99.92 o 
  10  11   5      101.09      121.90     45.41 o 
  11  11   5      422.76      324.64     53.54 o 
  12  11   5     2014.86     2015.36     67.16 o 
  13  11   5     1074.35     1047.07     71.37 o 
  14  11   5     1688.81     1681.67     65.05 o 
 -15  12   5       57.69       -7.70     48.24 o 
 -14  12   5      852.14      792.78     53.81 o 
 -13  12   5      329.83      187.12     61.66 o 
 -12  12   5      174.39       96.00     75.86 o 
 -11  12   5      154.80       78.27     36.67 o 
 -10  12   5     3694.25     3774.97     79.23 o 
  -9  12   5     2858.03     2943.08     77.59 o 
  -8  12   5      431.74      448.83     34.11 o 
  -7  12   5      692.95      741.42     35.52 o 
  -6  12   5     1783.37     1719.39     44.79 o 
  -5  12   5     1787.46     1832.93     45.25 o 
  -4  12   5    10769.45    10903.58    155.94 o 
  -3  12   5    14574.75    14716.64    203.74 o 
  -2  12   5     1551.44     1579.23     34.90 o 
  -1  12   5       35.92       24.69     25.51 o 
   0  12   5      200.46      145.41     28.15 o 
   1  12   5     2124.22     2136.49     48.98 o 
   2  12   5    12518.81    13034.61    181.60 o 
   3  12   5    12754.83    13012.72    181.15 o 
   4  12   5      519.13      540.96     32.25 o 
   5  12   5      254.53      299.38     30.45 o 
   6  12   5        1.59        2.24     29.60 o 
   7  12   5      713.22      716.11     39.39 o 
   8  12   5     2765.64     2720.99     66.80 o 
   9  12   5     2680.09     2921.87     76.98 o 
  10  12   5       70.99      129.35     46.28 o 
  11  12   5      799.73      795.72     53.39 o 
  12  12   5      108.57      136.10     49.67 o 
  13  12   5       72.53       68.83     50.68 o 
  14  12   5       89.89       37.25     50.93 o 
 -14  13   5      140.69       58.21     57.79 o 
 -13  13   5      210.64      253.53     57.53 o 
 -12  13   5      256.16      208.38     51.28 o 
 -11  13   5      763.51      844.47     48.89 o 
 -10  13   5     4439.13     4470.99     88.56 o 
  -9  13   5     1138.62     1301.06     45.35 o 
  -8  13   5      246.99      267.57     33.44 o 
  -7  13   5        2.78      -23.61     31.04 o 
  -6  13   5       22.00       13.60     30.20 o 
  -5  13   5     5416.62     5450.25     91.37 o 
  -4  13   5     4169.58     4044.49     75.70 o 
  -3  13   5     1815.12     1924.25     61.99 o 
  -2  13   5     5401.31     5339.25     89.77 o 
  -1  13   5     2702.42     2512.77     55.63 o 
   0  13   5       82.51       76.81     28.80 o 
   1  13   5     3752.83     3800.35     70.91 o 
   2  13   5     2461.15     2406.50     60.05 o 
   3  13   5     6532.37     6624.82    103.06 o 
   4  13   5     7862.68     8122.91    120.92 o 
   5  13   5       18.66        7.17     31.29 o 
   6  13   5       13.12       39.35     30.38 o 
   7  13   5       26.21      -35.63     35.63 o 
   8  13   5     1266.83     1316.53     47.30 o 
   9  13   5     6677.03     6736.64    127.28 o 
  10  13   5     4497.81     4426.31    106.99 o 
  11  13   5       12.01       -5.75     48.66 o 
  12  13   5     2739.29     2679.79     80.35 o 
  13  13   5      120.01      120.90     52.07 o 
 -14  14   5        6.04      -48.17     57.77 o 
 -13  14   5     1560.91     1455.31    112.81 o 
 -12  14   5     4930.00     5201.28    161.24 o 
 -11  14   5     8349.55     8232.38    146.11 o 
 -10  14   5      467.25      484.72     38.97 o 
  -9  14   5      133.62      127.30     40.79 o 
  -8  14   5      100.81      132.69     39.73 o 
  -7  14   5      468.24      481.90     34.94 o 
  -6  14   5     4598.09     4571.12     95.91 o 
  -5  14   5     1948.06     1951.22     49.04 o 
  -4  14   5      260.16      296.85     31.71 o 
  -3  14   5      555.33      602.12     42.93 o 
  -2  14   5      342.10      357.35     37.78 o 
  -1  14   5      871.48      904.36     41.75 o 
   0  14   5     2172.48     2094.85     49.20 o 
   1  14   5     1134.96     1062.54     38.22 o 
   2  14   5      123.90       94.97     30.39 o 
   3  14   5      169.03      149.69     31.38 o 
   4  14   5     1618.83     1775.45     45.20 o 
   5  14   5     5189.29     5368.63     93.52 o 
   6  14   5      385.46      286.88     32.71 o 
   7  14   5      146.03      122.42     37.84 o 
   8  14   5      123.50      136.15     38.83 o 
   9  14   5      284.18      306.87     46.86 o 
  10  14   5     4680.57     5073.19    116.84 o 
  11  14   5     7857.03     8064.70    161.30 o 
  12  14   5      158.77      271.58     52.85 o 
  13  14   5       54.50       68.86     52.56 o 
 -13  15   5      704.57      760.78     84.91 o 
 -12  15   5       57.16       74.47     51.83 o 
 -11  15   5      710.48      838.76     50.90 o 
 -10  15   5      929.97      939.34     50.75 o 
  -9  15   5        6.38       27.17     36.13 o 
  -8  15   5      110.70       76.17     35.89 o 
  -7  15   5        4.36      -20.78     35.73 o 
  -6  15   5      334.25      413.75     34.49 o 
  -5  15   5     2363.87     2525.84     57.96 o 
  -4  15   5      514.21      537.04     38.10 o 
  -3  15   5       60.71       38.24     36.61 o 
  -2  15   5     1132.78     1122.57     46.27 o 
  -1  15   5       62.33       94.84     36.90 o 
   0  15   5       32.18       65.79     33.88 o 
   1  15   5      960.88      924.75     37.02 o 
   2  15   5       54.59       11.45     31.21 o 
   3  15   5      310.24      328.41     33.37 o 
   4  15   5     2350.85     2310.41     53.15 o 
   5  15   5        4.86       13.39     34.96 o 
   6  15   5      338.81      286.06     39.57 o 
   7  15   5        1.00      -37.95     37.95 o 
   8  15   5      346.79      355.11     41.36 o 
   9  15   5     1074.33     1062.62     52.28 o 
  10  15   5     1334.36     1325.29     61.38 o 
  11  15   5       59.19      104.05     52.44 o 
  12  15   5      587.53      616.07     56.69 o 
 -13  16   5       19.87      -14.44     64.42 o 
 -12  16   5      980.63      970.93     60.54 o 
 -11  16   5      652.87      639.90     50.86 o 
 -10  16   5      689.10      713.05     49.75 o 
  -9  16   5       66.25       25.81     36.89 o 
  -8  16   5      457.88      480.20     39.56 o 
  -7  16   5      107.66      106.33     40.05 o 
  -6  16   5     1655.30     1726.21     59.28 o 
  -5  16   5      614.13      604.25     40.53 o 
  -4  16   5     2777.76     2752.18     71.34 o 
  -3  16   5      932.37      926.72     45.88 o 
  -2  16   5     2338.92     2256.81     62.27 o 
  -1  16   5     1884.79     1794.00     55.27 o 
   0  16   5       73.42       35.60     38.56 o 
   1  16   5     2328.57     2397.51     59.09 o 
   2  16   5      598.41      627.31     36.50 o 
   3  16   5     2810.91     2975.35     65.01 o 
   4  16   5     1075.13     1121.64     42.66 o 
   5  16   5      908.52      968.82     52.60 o 
   6  16   5       13.06        5.15     39.08 o 
   7  16   5      332.28      321.59     41.68 o 
   8  16   5      534.21      529.44     43.89 o 
   9  16   5      518.81      510.82     45.01 o 
  10  16   5      912.11      895.55     58.14 o 
  11  16   5      686.58      713.53     58.18 o 
  12  16   5       21.87       45.18     54.19 o 
 -12  17   5       62.65       26.14     53.92 o 
 -11  17   5      211.20      146.73     57.72 o 
 -10  17   5      566.90      516.04     49.58 o 
  -9  17   5        9.24       -7.92     43.96 o 
  -8  17   5      478.09      510.99     45.24 o 
  -7  17   5      627.78      604.67     45.30 o 
  -6  17   5      201.59      222.34     39.44 o 
  -5  17   5      248.49      238.12     41.71 o 
  -4  17   5      169.83      219.20     41.39 o 
  -3  17   5      211.46      189.63     41.03 o 
  -2  17   5        8.65       14.51     39.98 o 
  -1  17   5      340.68      273.21     41.68 o 
   0  17   5       47.96       23.91     39.88 o 
   1  17   5     1418.47     1360.73     51.14 o 
   2  17   5        5.55       70.97     37.60 o 
   3  17   5      574.20      637.97     41.45 o 
   4  17   5       35.18       10.78     35.73 o 
   5  17   5     1262.10     1293.86     48.18 o 
   6  17   5      115.62       93.99     41.14 o 
   7  17   5      291.61      219.95     42.47 o 
   8  17   5      109.36      104.99     42.88 o 
   9  17   5      755.11      752.70     52.34 o 
  10  17   5       55.37       43.23     53.01 o 
  11  17   5      879.25      944.49     61.33 o 
 -11  18   5      236.18      226.40     50.44 o 
 -10  18   5     2221.93     2339.31     77.11 o 
  -9  18   5     1548.83     1604.74     67.04 o 
  -8  18   5       41.47       80.27     42.48 o 
  -7  18   5     1758.58     1759.23     64.57 o 
  -6  18   5      118.28       83.17     42.26 o 
  -5  18   5      642.14      588.09     66.93 o 
  -4  18   5     5133.19     5352.10    187.59 o 
  -3  18   5     5415.67     5658.87    149.88 o 
  -2  18   5       87.42       -8.86     41.61 o 
  -1  18   5      118.83       58.53     42.24 o 
   0  18   5      312.10      240.22     43.33 o 
   1  18   5       57.56       31.35     42.09 o 
   2  18   5     7085.60     7306.21    130.27 o 
   3  18   5     4327.80     4682.41    102.20 o 
   4  18   5      492.84      470.99     42.68 o 
   5  18   5      304.38      278.34     46.60 o 
   6  18   5       85.08       38.98     41.94 o 
   7  18   5       32.52        7.32     43.05 o 
   8  18   5      816.64      830.52     49.26 o 
   9  18   5     1972.77     2000.55     61.19 o 
  10  18   5       95.42      164.98     55.43 o 
 -10  19   5      692.82      839.39     61.45 o 
  -9  19   5       50.24      -16.38     56.68 o 
  -8  19   5       25.74      -44.83     55.06 o 
  -7  19   5       82.79       16.75     46.25 o 
  -6  19   5      282.12      253.69     53.93 o 
  -5  19   5     1290.79     1303.48     64.15 o 
  -4  19   5     1682.73     1763.46     75.21 o 
  -3  19   5      361.09      399.45     59.05 o 
  -2  19   5      606.14      639.46     47.92 o 
  -1  19   5     1243.52     1120.24     52.17 o 
   0  19   5      440.43      509.77     46.75 o 
   1  19   5      845.36      798.28     49.25 o 
   2  19   5       24.41       79.80     45.48 o 
   3  19   5     1260.47     1382.24     67.10 o 
   4  19   5     1629.64     1632.40     58.28 o 
   5  19   5       17.34       73.19     47.26 o 
   6  19   5     1188.05     1197.39     57.12 o 
   7  19   5       69.51       23.75     44.57 o 
   8  19   5       99.30       22.76     45.43 o 
   9  19   5     1633.49     1656.26     63.53 o 
  -9  20   5      267.60      263.67     61.29 o 
  -8  20   5      139.96      121.62     59.14 o 
  -7  20   5      409.25      313.57     62.28 o 
  -6  20   5     3216.18     3122.37    109.98 o 
  -5  20   5      555.86      566.96     48.52 o 
  -4  20   5      358.27      251.84     46.40 o 
  -3  20   5      227.52      154.86     46.13 o 
  -2  20   5       97.27       41.73     48.35 o 
  -1  20   5      125.26      102.42     47.21 o 
   0  20   5      103.66       14.01     45.39 o 
   1  20   5      654.36      620.19     49.14 o 
   2  20   5      375.17      320.85     49.17 o 
   3  20   5       11.37        4.82     46.81 o 
   4  20   5      659.98      664.42     57.40 o 
   5  20   5     2840.67     3032.10     90.66 o 
   6  20   5      333.79      286.45     51.18 o 
   7  20   5       43.99      -20.33     49.72 o 
   8  20   5       16.76       60.82     50.93 o 
  -8  21   5      310.09      169.90     62.14 o 
  -7  21   5       75.41       61.94     92.59 o 
  -6  21   5     1060.67     1164.05     59.94 o 
  -5  21   5      765.93      777.52     58.31 o 
  -4  21   5       36.60       50.80     49.36 o 
  -3  21   5       45.21      -46.52     46.52 o 
  -2  21   5      716.66      741.77     52.20 o 
  -1  21   5     2032.81     2143.91     65.55 o 
   0  21   5      310.67      345.05     49.76 o 
   1  21   5     1569.30     1553.23     59.30 o 
   2  21   5        4.29      -12.71     50.74 o 
   3  21   5      433.68      397.49     51.11 o 
   4  21   5     1307.71     1269.03     79.87 o 
   5  21   5     1683.00     1745.03     70.61 o 
   6  21   5      138.50      175.61     56.53 o 
   7  21   5        0.44        1.45     55.10 o 
  -6  22   5       87.83       37.50     61.87 o 
  -5  22   5     1358.18     1323.28     75.76 o 
  -4  22   5     1030.06      995.41     60.23 o 
  -3  22   5     1847.93     1906.29     83.41 o 
  -2  22   5     2461.91     2532.89     79.97 o 
  -1  22   5      978.06      973.99     56.40 o 
   0  22   5     1002.85     1137.13     57.57 o 
   1  22   5     2320.87     2553.08     80.02 o 
   2  22   5     1335.08     1389.17     62.50 o 
   3  22   5      578.09      621.09     61.02 o 
   4  22   5      999.28      992.62     64.87 o 
   5  22   5      759.31      694.86     62.15 o 
   6  22   5      554.65      535.48    106.16 o 
  -4  23   5      113.29       64.61     55.02 o 
  -3  23   5      294.46      246.08     52.21 o 
  -2  23   5      339.99      346.16     53.52 o 
  -1  23   5      331.66      294.06     72.11 o 
   0  23   5      240.94      205.01     72.64 o 
   1  23   5      686.20      580.13     57.56 o 
   2  23   5      319.64      337.78     64.38 o 
   3  23   5       24.27       24.62     59.23 o 
 -15   0   6      243.29      202.50     68.61 o 
 -14   0   6      722.12      650.40     82.74 o 
 -13   0   6     2510.07     2275.17     94.26 o 
 -12   0   6        6.71       23.47     60.60 o 
 -11   0   6      347.68      418.88     63.29 o 
 -10   0   6     4075.31     4211.85    132.11 o 
  -9   0   6     8775.29     8702.79    211.06 o 
  -8   0   6       16.58       21.74     45.35 o 
  -7   0   6     2439.16     2283.65     63.62 o 
  -6   0   6      871.71      845.26     40.79 o 
  -5   0   6     3231.94     3023.12     83.37 o 
  -4   0   6    17505.58    17659.83    311.30 o 
  -3   0   6    21160.21    21725.21    377.49 o 
  -2   0   6       36.52       88.39     37.00 o 
  -1   0   6     5000.61     5325.14    114.17 o 
   0   0   6     4303.03     4744.78    105.58 o 
   1   0   6     3567.20     3387.92     87.07 o 
   2   0   6    13319.18    13423.87    241.19 o 
   3   0   6    15013.32    16083.18    284.75 o 
   4   0   6      289.10      460.21     73.74 o 
   5   0   6     1457.71     1412.20     66.34 o 
   6   0   6      452.72      574.08     62.86 o 
   7   0   6      561.57      527.78     56.66 o 
   8   0   6     8991.96     9035.43    212.09 o 
   9   0   6     2252.96     2511.38    104.34 o 
  10   0   6      550.05      526.56     61.29 o 
  11   0   6     3994.62     3790.93    119.18 o 
  12   0   6        2.88        9.66     60.46 o 
  13   0   6      583.48      447.97     64.10 o 
  14   0   6        3.85      -89.02     89.02 o 
 -15   1   6      466.23      303.92     49.14 o 
 -14   1   6       92.83       96.70     46.64 o 
 -13   1   6      290.60      326.06     46.85 o 
 -12   1   6      298.75      287.79     45.38 o 
 -11   1   6     2954.35     2988.75     75.70 o 
 -10   1   6     2562.19     2614.66     69.58 o 
  -9   1   6        2.41       30.83     38.21 o 
  -8   1   6       44.30       85.14     28.22 o 
  -7   1   6      326.88      375.29     26.19 o 
  -6   1   6       87.68       97.90     23.52 o 
  -5   1   6      369.33      525.19     29.47 o 
  -4   1   6     6666.04     6818.13     97.26 o 
  -3   1   6     5721.59     5935.60     87.50 o 
  -2   1   6      626.67      574.06     29.61 o 
  -1   1   6      929.92      936.13     32.33 o 
   0   1   6      183.76      168.51     26.59 o 
   1   1   6     1091.60     1052.82     33.28 o 
   2   1   6      209.63      356.85     27.45 o 
   3   1   6     5603.96     5774.71     84.86 o 
   4   1   6     9598.41     9526.44    125.32 o 
   5   1   6      982.21      938.50     35.41 o 
   6   1   6     3245.76     3082.75     73.30 o 
   7   1   6     1870.04     1891.18     53.34 o 
   8   1   6       29.90      148.95     37.62 o 
   9   1   6     2555.52     2716.10     93.47 o 
  10   1   6     2428.86     2387.37     62.32 o 
  11   1   6      959.03      947.05     50.97 o 
  12   1   6     4021.95     3921.98     90.34 o 
  13   1   6      691.22      638.09     46.80 o 
  14   1   6       47.17       25.41     52.18 o 
 -15   2   6      453.40      352.04     52.51 o 
 -14   2   6      943.10      933.81     53.21 o 
 -13   2   6     2561.13     2553.25     69.79 o 
 -12   2   6     5886.31     6206.27    120.47 o 
 -11   2   6     2967.10     3082.46     81.54 o 
 -10   2   6       59.68      109.14     40.88 o 
  -9   2   6      680.69      653.68     40.81 o 
  -8   2   6     4701.95     4700.63     80.04 o 
  -7   2   6     3956.23     3909.96     64.35 o 
  -6   2   6      539.31      558.62     28.46 o 
  -5   2   6     2022.11     1946.53     41.59 o 
  -4   2   6     1681.35     1630.37     39.52 o 
  -3   2   6      377.55      453.06     28.62 o 
  -2   2   6      229.64      233.05     26.89 o 
  -1   2   6       31.36       44.25     25.57 o 
   0   2   6      366.43      331.64     27.43 o 
   1   2   6      145.07       65.43     25.75 o 
   2   2   6      746.23      717.60     30.04 o 
   3   2   6      217.87      270.78     26.49 o 
   4   2   6      123.02      227.96     28.66 o 
   5   2   6     2257.40     2251.20     51.35 o 
   6   2   6     1042.31     1145.55     43.42 o 
   7   2   6       23.55       85.23     36.68 o 
   8   2   6     1532.83     1517.07     49.52 o 
   9   2   6     3742.83     3648.46     81.31 o 
  10   2   6     2518.09     2679.82     66.78 o 
  11   2   6     4993.86     5202.94    106.82 o 
  12   2   6      593.70      679.90     44.79 o 
  13   2   6      197.53      139.21     52.21 o 
  14   2   6      310.14      183.74     53.42 o 
 -15   3   6       39.01       28.89     49.98 o 
 -14   3   6        0.97      -35.47     49.13 o 
 -13   3   6       42.09       77.98     45.01 o 
 -12   3   6      131.25      225.67     44.47 o 
 -11   3   6      132.48      122.91     42.52 o 
 -10   3   6      256.90      201.74     41.17 o 
  -9   3   6      177.32      130.87     34.42 o 
  -8   3   6       10.94        6.73     37.66 o 
  -7   3   6     1167.13     1184.34     38.80 o 
  -6   3   6     1339.16     1416.02     35.56 o 
  -5   3   6        8.57       -7.16     24.34 o 
  -4   3   6      300.60      271.81     27.39 o 
  -3   3   6     1846.39     2065.76     45.63 o 
  -2   3   6       53.91        8.58     25.55 o 
  -1   3   6     3013.22     2959.27     56.19 o 
   0   3   6     2295.25     2245.79     46.47 o 
   1   3   6       69.65      -11.04     25.23 o 
   2   3   6      481.76      454.18     28.25 o 
   3   3   6       55.13       48.41     25.09 o 
   4   3   6     1600.06     1514.76     39.62 o 
   5   3   6      574.98      647.65     33.84 o 
   6   3   6     1162.88     1189.67     42.43 o 
   7   3   6       37.13      -36.28     36.28 o 
   8   3   6     1679.38     1524.54     49.74 o 
   9   3   6       91.20       68.51     46.66 o 
  10   3   6      510.60      567.56     49.40 o 
  11   3   6       20.20       78.46     40.47 o 
  12   3   6      240.94      270.67     41.29 o 
  13   3   6      448.05      433.52     51.19 o 
  14   3   6      110.38      -59.12     74.88 o 
 -15   4   6     1238.04     1158.40     59.71 o 
 -14   4   6        8.34       11.09     49.11 o 
 -13   4   6      782.34      748.62     50.75 o 
 -12   4   6     2316.05     2327.01     69.99 o 
 -11   4   6     2507.03     2612.56     69.89 o 
 -10   4   6       92.41       48.10     37.38 o 
  -9   4   6      675.89      698.75     35.55 o 
  -8   4   6        4.44       32.93     29.75 o 
  -7   4   6      292.33      262.00     32.68 o 
  -6   4   6      830.86      817.27     30.59 o 
  -5   4   6     4651.79     4797.31     72.27 o 
  -4   4   6     2318.58     2264.88     47.46 o 
  -3   4   6      628.79      628.21     30.08 o 
  -2   4   6     2527.77     2592.64     51.36 o 
  -1   4   6      241.30      236.14     26.96 o 
   0   4   6     1456.33     1366.43     46.73 o 
   1   4   6     4462.27     4438.66     71.77 o 
   2   4   6     1511.44     1538.78     37.49 o 
   3   4   6       54.36       80.15     28.28 o 
   4   4   6     1204.11     1348.56     40.21 o 
   5   4   6      212.78      219.28     31.03 o 
   6   4   6       24.85       26.59     33.68 o 
   7   4   6     2013.99     1879.22     74.77 o 
   8   4   6     1174.46     1219.99     46.66 o 
   9   4   6        1.89       38.52     37.48 o 
  10   4   6     2279.30     2303.32     64.41 o 
  11   4   6     1812.80     1845.44     56.87 o 
  12   4   6       15.05       57.63     49.29 o 
  13   4   6      364.95      233.50     58.69 o 
  14   4   6        5.59        8.51     53.79 o 
 -15   5   6      752.35      843.56     67.49 o 
 -14   5   6      726.29      735.77     54.20 o 
 -13   5   6      212.67      135.14     45.63 o 
 -12   5   6      129.65      113.39     44.32 o 
 -11   5   6      233.33      207.92     46.00 o 
 -10   5   6      201.88      213.05     36.24 o 
  -9   5   6      359.56      332.86     33.22 o 
  -8   5   6     1620.60     1587.55     53.52 o 
  -7   5   6      255.08      300.62     33.35 o 
  -6   5   6      138.93      117.45     29.71 o 
  -5   5   6      277.86      381.74     26.88 o 
  -4   5   6       39.64       98.38     24.82 o 
  -3   5   6     1013.17     1096.14     34.13 o 
  -2   5   6     4196.93     4370.64     82.85 o 
  -1   5   6       24.97      -12.12     25.70 o 
   0   5   6       36.39      -25.68     25.68 o 
   1   5   6     2298.54     2399.74     48.47 o 
   2   5   6      126.49      154.44     26.31 o 
   3   5   6      937.92      928.33     35.03 o 
   4   5   6     5375.99     5311.25     89.20 o 
   5   5   6       66.94        1.36     30.23 o 
   6   5   6     1553.69     1516.25     42.56 o 
   7   5   6       94.74      106.24     34.71 o 
   8   5   6      890.47      964.62     58.65 o 
   9   5   6     1335.30     1335.00     48.28 o 
  10   5   6       38.45       29.27     39.31 o 
  11   5   6      295.90      225.97     40.01 o 
  12   5   6     1955.44     1845.40     67.35 o 
  13   5   6      518.61      386.83     53.52 o 
  14   5   6      949.96      908.94     58.90 o 
 -15   6   6        3.49       47.86     59.49 o 
 -14   6   6      973.20      947.79     56.92 o 
 -13   6   6     1615.16     1487.33     61.96 o 
 -12   6   6       60.93       38.45     40.85 o 
 -11   6   6       70.81       54.73     39.04 o 
 -10   6   6     3583.45     3585.43     75.92 o 
  -9   6   6     2320.10     2429.67     57.61 o 
  -8   6   6       21.80      -32.96     32.96 o 
  -7   6   6     2420.02     2409.58     56.89 o 
  -6   6   6      128.37       90.42     31.62 o 
  -5   6   6      915.62      901.65     30.96 o 
  -4   6   6    10494.70    10606.21    133.18 o 
  -3   6   6     6520.44     6655.93     95.38 o 
  -2   6   6        3.99       -1.55     25.86 o 
  -1   6   6     3288.43     3130.14     58.47 o 
   0   6   6     2117.96     2055.74     44.48 o 
   1   6   6     1131.81     1135.75     34.33 o 
   2   6   6     5758.28     5905.76    122.29 o 
   3   6   6     8567.23     8770.36    130.08 o 
   4   6   6      342.36      355.45     40.17 o 
   5   6   6      573.75      522.96     33.93 o 
   6   6   6       51.18       19.18     31.10 o 
   7   6   6       28.24      -22.10     34.37 o 
   8   6   6     4270.47     4316.25     90.11 o 
   9   6   6     1473.11     1590.85     53.71 o 
  10   6   6      179.34      169.88     39.97 o 
  11   6   6     1113.30     1117.72     58.49 o 
  12   6   6       34.18      164.38     70.85 o 
  13   6   6      535.07      607.29     56.17 o 
  14   6   6       21.16      103.48     53.17 o 
 -15   7   6      181.14       72.67     58.40 o 
 -14   7   6      211.26      200.70     50.02 o 
 -13   7   6       11.37       81.32     44.13 o 
 -12   7   6       71.20       28.47     40.57 o 
 -11   7   6     1501.32     1551.01     52.52 o 
 -10   7   6     3797.00     4075.88     88.39 o 
  -9   7   6      492.24      543.00     38.45 o 
  -8   7   6       64.54      111.36     34.62 o 
  -7   7   6     1001.93     1014.68     40.68 o 
  -6   7   6       81.16       69.71     31.66 o 
  -5   7   6     1236.34     1183.15     35.99 o 
  -4   7   6     3446.05     3453.26     59.73 o 
  -3   7   6       13.56       -1.13     26.08 o 
  -2   7   6     1796.31     1746.80     40.58 o 
  -1   7   6       76.05       35.21     26.16 o 
   0   7   6      374.28      331.45     28.51 o 
   1   7   6       56.05       52.15     29.14 o 
   2   7   6       34.97      -30.66     30.66 o 
   3   7   6     2755.11     2886.21     63.46 o 
   4   7   6     2330.89     2411.60     56.80 o 
   5   7   6      511.46      458.37     34.26 o 
   6   7   6     3773.02     3707.66     71.93 o 
   7   7   6     3261.92     3228.40     71.37 o 
   8   7   6       23.59       46.30     37.81 o 
   9   7   6     4948.21     4996.03    105.03 o 
  10   7   6      458.44      532.24     42.15 o 
  11   7   6      178.36      144.35     53.74 o 
  12   7   6     4478.10     4166.30    106.38 o 
  13   7   6     1886.16     1882.49     69.61 o 
 -14   8   6     1354.99     1304.83     63.50 o 
 -13   8   6     1985.60     1975.03     79.12 o 
 -12   8   6     3479.29     3649.64     87.66 o 
 -11   8   6     3180.27     3271.34     81.76 o 
 -10   8   6       13.30      -17.02     39.88 o 
  -9   8   6      285.94      295.34     37.25 o 
  -8   8   6     6099.00     6065.58    102.75 o 
  -7   8   6     3065.85     3092.32     66.53 o 
  -6   8   6      607.19      626.43     46.74 o 
  -5   8   6      308.37      296.77     31.00 o 
  -4   8   6      299.10      294.22     28.81 o 
  -3   8   6      105.72       46.01     29.24 o 
  -2   8   6      323.97      341.94     28.62 o 
  -1   8   6      130.63      134.60     27.46 o 
   0   8   6      527.50      452.57     29.41 o 
   1   8   6      101.53       75.03     29.66 o 
   2   8   6        7.37      -29.80     35.61 o 
   3   8   6      268.94      211.94     32.45 o 
   4   8   6      485.62      452.13     43.44 o 
   5   8   6     1382.95     1371.73     42.69 o 
   6   8   6     1445.22     1508.59     46.13 o 
   7   8   6       53.25      157.53     36.29 o 
   8   8   6     1024.05      951.92     52.94 o 
   9   8   6     4168.52     4174.47     94.60 o 
  10   8   6     2455.90     2447.53     80.52 o 
  11   8   6     3911.84     4021.64    105.74 o 
  12   8   6      261.93      437.86     55.20 o 
  13   8   6        5.62       43.96     66.77 o 
 -14   9   6      238.72      238.62     53.37 o 
 -13   9   6      430.00      498.31     46.84 o 
 -12   9   6      588.71      677.69     53.49 o 
 -11   9   6        3.27       37.60     44.04 o 
 -10   9   6      430.63      474.48     40.17 o 
  -9   9   6      516.50      503.71     39.38 o 
  -8   9   6     1181.94     1184.27     44.31 o 
  -7   9   6     3340.70     3371.48     72.19 o 
  -6   9   6     4832.44     4916.44     88.83 o 
  -5   9   6      340.54      399.20     35.02 o 
  -4   9   6      786.87      765.38     32.77 o 
  -3   9   6      325.50      361.92     29.07 o 
  -2   9   6     4701.62     4566.73     74.62 o 
  -1   9   6     7807.20     7827.35    108.75 o 
   0   9   6     7363.75     7303.50    108.00 o 
   1   9   6      196.70      272.30     32.91 o 
   2   9   6     2949.90     2866.02     61.71 o 
   3   9   6      483.87      466.94     35.09 o 
   4   9   6     3448.57     3384.16     70.40 o 
   5   9   6     6021.84     6071.10     99.44 o 
   6   9   6     2442.48     2579.36     79.99 o 
   7   9   6       16.08       40.89     38.73 o 
   8   9   6     4065.60     3982.22     92.78 o 
   9   9   6      234.40      168.84     51.05 o 
  10   9   6      123.62      169.25     51.78 o 
  11   9   6      740.65      879.89     95.49 o 
  12   9   6       83.91      116.52     62.15 o 
  13   9   6      355.42      422.19     56.75 o 
 -14  10   6      436.09      535.04     66.69 o 
 -13  10   6      425.83      300.39     62.54 o 
 -12  10   6     1036.67     1189.58     81.51 o 
 -11  10   6     1138.28     1224.37     64.07 o 
 -10  10   6      239.52      186.84     38.88 o 
  -9  10   6      349.19      328.96     38.33 o 
  -8  10   6     2348.11     2447.01     59.75 o 
  -7  10   6     1883.02     1981.62     51.94 o 
  -6  10   6     1322.34     1381.69     45.02 o 
  -5  10   6     4527.13     4408.90     82.50 o 
  -4  10   6     1391.63     1406.05     40.91 o 
  -3  10   6        4.43      -29.87     29.87 o 
  -2  10   6     3081.58     3303.95     60.92 o 
  -1  10   6     1538.07     1520.00     42.18 o 
   0  10   6     3981.10     4041.72     77.50 o 
   1  10   6    12574.29    12738.81    180.37 o 
   2  10   6       42.84       13.94     32.80 o 
   3  10   6        2.68      -27.65     32.78 o 
   4  10   6      250.68      355.82     37.27 o 
   5  10   6      409.19      410.08     35.88 o 
   6  10   6     2625.71     2662.24     60.95 o 
   7  10   6     4141.85     4035.83     80.17 o 
   8  10   6      307.25      340.62     39.30 o 
   9  10   6      684.97      623.71     69.38 o 
  10  10   6       36.92       38.37     52.16 o 
  11  10   6      498.59      499.39     56.67 o 
  12  10   6     1199.83     1177.62     64.03 o 
  13  10   6      765.29      826.74     62.17 o 
 -13  11   6      180.69       79.22     61.59 o 
 -12  11   6      701.60      717.36     60.48 o 
 -11  11   6      198.20      230.66     46.64 o 
 -10  11   6      183.32      178.31     39.24 o 
  -9  11   6     2696.88     2664.95     62.96 o 
  -8  11   6     2231.17     2221.80     55.97 o 
  -7  11   6       27.94       13.63     35.33 o 
  -6  11   6      268.55      302.55     36.32 o 
  -5  11   6      157.22      150.84     34.55 o 
  -4  11   6       79.22       48.64     30.35 o 
  -3  11   6     2471.10     2522.26     57.59 o 
  -2  11   6     2076.09     2332.54     55.70 o 
  -1  11   6        1.85      -31.13     31.97 o 
   0  11   6       10.14        8.19     32.46 o 
   1  11   6      779.21      787.92     38.46 o 
   2  11   6     1680.47     1743.06     47.73 o 
   3  11   6        5.72      -33.37     33.37 o 
   4  11   6     1942.86     1963.52     59.93 o 
   5  11   6      931.42      912.10     40.41 o 
   6  11   6      502.64      496.01     37.01 o 
   7  11   6     2692.10     2705.91     64.48 o 
   8  11   6     2513.80     2560.15     72.78 o 
   9  11   6      401.28      468.48     54.79 o 
  10  11   6     1002.67      890.83     56.41 o 
  11  11   6        9.42      -54.29     54.29 o 
  12  11   6       73.65      141.66     55.38 o 
 -13  12   6      956.28      917.08     76.56 o 
 -12  12   6      104.02      -47.13     59.55 o 
 -11  12   6       13.18      -44.36     63.39 o 
 -10  12   6      365.08      416.46     43.36 o 
  -9  12   6      121.19       64.41     38.65 o 
  -8  12   6      446.25      476.04     39.81 o 
  -7  12   6     1251.05     1287.90     46.15 o 
  -6  12   6      302.69      358.43     37.13 o 
  -5  12   6      150.42      117.18     35.21 o 
  -4  12   6      501.29      502.59     33.99 o 
  -3  12   6       46.12       41.19     37.57 o 
  -2  12   6      895.82      778.74     45.94 o 
  -1  12   6      735.94      766.04     64.13 o 
   0  12   6      146.22       92.81     35.73 o 
   1  12   6      290.43      336.47     35.62 o 
   2  12   6      142.14       92.92     34.81 o 
   3  12   6      920.74      912.47     47.69 o 
   4  12   6      675.84      654.98     38.80 o 
   5  12   6      645.82      675.34     39.29 o 
   6  12   6      609.50      548.20     39.55 o 
   7  12   6      541.43      661.22     39.68 o 
   8  12   6      123.87       65.50     46.81 o 
   9  12   6      545.08      534.09     53.58 o 
  10  12   6      138.92      155.73     55.78 o 
  11  12   6       48.06       52.18     56.14 o 
  12  12   6        6.61      -20.61     55.84 o 
 -12  13   6        5.52      -59.79     59.79 o 
 -11  13   6     1600.70     1589.71     60.91 o 
 -10  13   6      149.87      173.84     47.88 o 
  -9  13   6     1370.23     1434.54     49.91 o 
  -8  13   6     1848.15     1968.51     54.87 o 
  -7  13   6       32.72       92.11     37.53 o 
  -6  13   6      816.68      828.30     49.63 o 
  -5  13   6       43.63       33.03     35.49 o 
  -4  13   6     1701.27     1661.98     53.27 o 
  -3  13   6      111.33       77.39     41.36 o 
  -2  13   6     1151.79     1162.10     50.54 o 
  -1  13   6       34.60       37.67     38.64 o 
   0  13   6      417.08      337.31     40.81 o 
   1  13   6      944.48      976.67     41.53 o 
   2  13   6       63.51       31.24     35.45 o 
   3  13   6      265.52      302.87     37.62 o 
   4  13   6      229.66      186.26     36.77 o 
   5  13   6      682.93      756.66     40.82 o 
   6  13   6     1329.03     1386.00     47.96 o 
   7  13   6     1495.54     1581.30     55.10 o 
   8  13   6       76.85       67.57     47.85 o 
   9  13   6        4.27      -30.13     54.66 o 
  10  13   6        2.46       49.91     56.09 o 
  11  13   6      125.89      113.49     57.41 o 
 -12  14   6      981.48      863.63     87.93 o 
 -11  14   6       35.50       12.72     55.22 o 
 -10  14   6      138.48       96.06     42.53 o 
  -9  14   6       67.88        9.63     41.36 o 
  -8  14   6      494.54      457.68     51.17 o 
  -7  14   6     1569.14     1665.29     64.88 o 
  -6  14   6       21.89       23.08     37.03 o 
  -5  14   6       64.91       13.20     40.71 o 
  -4  14   6       12.44       44.38     42.86 o 
  -3  14   6      301.85      216.30     43.88 o 
  -2  14   6       27.66       47.73     42.96 o 
  -1  14   6       18.76      -27.70     42.37 o 
   0  14   6       47.84       35.27     39.47 o 
   1  14   6      700.74      831.15     45.39 o 
   2  14   6        1.59      -35.73     35.73 o 
   3  14   6      472.68      500.95     39.28 o 
   4  14   6       26.98        2.54     36.52 o 
   5  14   6      569.46      581.37     41.66 o 
   6  14   6       19.17       86.66     38.27 o 
   7  14   6      619.86      671.63     47.78 o 
   8  14   6      584.44      557.76     55.92 o 
   9  14   6      903.53      871.35     62.40 o 
  10  14   6      192.80       -2.06     57.15 o 
  11  14   6      890.62      842.82     64.98 o 
 -11  15   6        8.11       30.52     56.22 o 
 -10  15   6      760.59      779.63     55.37 o 
  -9  15   6      766.94      711.31     46.89 o 
  -8  15   6      536.15      486.07     42.59 o 
  -7  15   6     4399.96     4983.72    100.63 o 
  -6  15   6     2739.82     2918.13     72.90 o 
  -5  15   6       63.89       98.66     44.92 o 
  -4  15   6      462.77      508.64     47.71 o 
  -3  15   6      817.60      743.20     49.35 o 
  -2  15   6      755.89      829.22     50.27 o 
  -1  15   6     5978.07     6160.44    118.82 o 
   0  15   6     5512.07     5674.47    112.58 o 
   1  15   6       10.65      -10.76     41.15 o 
   2  15   6      273.84      387.36     43.25 o 
   3  15   6      776.54      830.94     42.85 o 
   4  15   6      957.86      994.23     44.06 o 
   5  15   6     3065.65     3233.27     74.19 o 
   6  15   6     4079.59     4260.61     93.03 o 
   7  15   6       74.77       43.58     45.02 o 
   8  15   6     2125.29     2054.45     68.28 o 
   9  15   6      131.45      134.46     57.97 o 
  10  15   6      309.35      288.65     60.29 o 
 -10  16   6      777.41      764.07     55.98 o 
  -9  16   6       36.83       37.94     48.67 o 
  -8  16   6     1114.24     1170.74     64.02 o 
  -7  16   6     3196.88     3279.13     78.68 o 
  -6  16   6      770.85      962.16     75.92 o 
  -5  16   6     1095.52     1163.70     60.29 o 
  -4  16   6      250.75      273.95     54.83 o 
  -3  16   6       81.41      103.34     46.15 o 
  -2  16   6     1086.66     1007.79     53.05 o 
  -1  16   6      366.29      405.95     48.38 o 
   0  16   6     2514.99     2554.16     70.35 o 
   1  16   6     5245.06     5182.93    118.63 o 
   2  16   6       10.91      -32.90     42.08 o 
   3  16   6      390.38      394.67     44.51 o 
   4  16   6      129.84       85.38     40.85 o 
   5  16   6       27.69       32.06     47.18 o 
   6  16   6     1114.00     1183.71     54.07 o 
   7  16   6     3114.73     3198.23     81.12 o 
   8  16   6        1.99      -47.77     51.53 o 
   9  16   6     1070.34     1094.27     67.16 o 
 -10  17   6      400.05      427.15     65.47 o 
  -9  17   6     2447.31     2393.07     81.30 o 
  -8  17   6     2019.45     2107.84     74.12 o 
  -7  17   6      159.52      128.03     51.96 o 
  -6  17   6      320.77      270.28     65.07 o 
  -5  17   6       12.45      -55.49     55.49 o 
  -4  17   6      287.98      184.37     49.25 o 
  -3  17   6      339.25      320.40     59.73 o 
  -2  17   6     1747.39     1812.19     71.50 o 
  -1  17   6      127.24       94.20     47.64 o 
   0  17   6      850.65      835.39     62.66 o 
   1  17   6     1735.39     1755.16     61.89 o 
   2  17   6      593.54      551.27     50.19 o 
   3  17   6      256.72      326.06     50.91 o 
   4  17   6      116.95       30.43     45.58 o 
   5  17   6        2.61      -25.65     50.36 o 
   6  17   6      209.34      233.50     48.21 o 
   7  17   6     3950.64     3972.45     93.44 o 
   8  17   6     2969.48     2929.38     88.40 o 
  -9  18   6      129.85      124.95     64.23 o 
  -8  18   6      501.42      566.28     56.43 o 
  -7  18   6      549.13      464.11     56.43 o 
  -6  18   6      119.87       91.46     49.92 o 
  -5  18   6      582.21      554.23     52.74 o 
  -4  18   6     1199.10     1218.98     71.61 o 
  -3  18   6      393.33      415.34     51.87 o 
  -2  18   6      729.87      785.09     55.79 o 
  -1  18   6      132.65       43.90     49.37 o 
   0  18   6       94.67      103.32     49.62 o 
   1  18   6     1298.98     1309.70     58.84 o 
   2  18   6     1038.01     1041.61     55.98 o 
   3  18   6       45.04      -54.20     54.20 o 
   4  18   6       62.88       70.93     49.74 o 
   5  18   6      145.35      118.25     52.60 o 
   6  18   6       80.16       32.85     55.79 o 
   7  18   6      920.42      864.71     54.79 o 
  -7  19   6      448.95      481.96     57.52 o 
  -6  19   6      416.83      368.66     56.97 o 
  -5  19   6      167.85      142.20     55.51 o 
  -4  19   6        8.76       93.64     51.33 o 
  -3  19   6     2000.10     2013.34     68.05 o 
  -2  19   6     2584.42     2762.42     87.99 o 
  -1  19   6      910.60      883.25     57.22 o 
   0  19   6     1438.49     1312.72     62.56 o 
   1  19   6       68.36       94.98     51.47 o 
   2  19   6      273.41      254.81     54.88 o 
   3  19   6     3309.85     3301.12     90.04 o 
   4  19   6     2395.38     2383.33    107.17 o 
   5  19   6      199.64      180.23     58.80 o 
   6  19   6      931.96      910.79     60.60 o 
  -6  20   6      187.69      133.57     56.52 o 
  -5  20   6      266.78      175.04     68.30 o 
  -4  20   6       15.55      -50.74     57.08 o 
  -3  20   6      673.68      735.89     57.57 o 
  -2  20   6        9.70      -54.49     54.49 o 
  -1  20   6       77.81        8.97     52.84 o 
   0  20   6      119.99      100.78     53.46 o 
   1  20   6      664.27      667.66     56.77 o 
   2  20   6      144.52      127.66     55.58 o 
   3  20   6      157.55      139.79     55.17 o 
   4  20   6       23.73       -5.43     59.66 o 
   5  20   6      544.30      493.26     70.26 o 
  -4  21   6      480.10      597.44    101.63 o 
  -3  21   6       63.81      -53.99     53.99 o 
  -2  21   6        6.34      -54.23     54.23 o 
  -1  21   6     1164.38     1169.98     62.84 o 
   0  21   6     1598.98     1615.88     66.56 o 
   1  21   6       24.17       35.89     57.45 o 
   2  21   6      273.01      135.21     57.41 o 
 -13   1   7      159.66       67.89     52.73 o 
 -12   1   7      921.62      896.51     63.53 o 
 -11   1   7      780.58      749.73     51.03 o 
 -10   1   7     2124.29     2226.58     60.25 o 
  -9   1   7     2334.98     2354.07     66.84 o 
  -8   1   7     1613.59     1691.29     55.51 o 
  -7   1   7       12.68       14.69     35.45 o 
  -6   1   7     1493.27     1536.90     43.99 o 
  -5   1   7      537.93      502.20     34.95 o 
  -4   1   7        7.85      -31.36     31.36 o 
  -3   1   7     1924.96     1849.59     46.54 o 
  -2   1   7      625.05      637.01     35.85 o 
  -1   1   7       90.02       30.54     31.63 o 
   0   1   7      289.22      238.22     32.70 o 
   1   1   7      115.40      167.65     32.35 o 
   2   1   7        9.32        3.10     30.93 o 
   3   1   7      251.05      203.94     34.77 o 
   4   1   7     2896.29     2793.85     68.82 o 
   5   1   7      963.53      919.14     50.41 o 
   6   1   7       85.28      -12.39     44.54 o 
   7   1   7     1891.28     1897.61     61.10 o 
   8   1   7     1558.62     1647.16     58.98 o 
   9   1   7       41.54       87.88     45.90 o 
  10   1   7      506.54      453.47     47.80 o 
  11   1   7     1303.53     1270.68     57.45 o 
  12   1   7      483.66      425.78     52.65 o 
 -13   2   7      549.38      583.07     56.33 o 
 -12   2   7        6.86      -35.12     46.96 o 
 -11   2   7      453.84      465.16     48.78 o 
 -10   2   7      143.47      157.42     44.28 o 
  -9   2   7       60.88       32.57     42.99 o 
  -8   2   7      404.88      450.13     41.73 o 
  -7   2   7      505.25      526.70     37.73 o 
  -6   2   7      676.67      695.21     39.78 o 
  -5   2   7     2496.11     2585.47     55.69 o 
  -4   2   7      392.08      374.43     34.21 o 
  -3   2   7     2261.79     2177.34     49.91 o 
  -2   2   7     1067.07     1131.75     39.87 o 
  -1   2   7       93.88       54.60     32.36 o 
   0   2   7      412.26      504.51     35.19 o 
   1   2   7     2680.52     2699.64     56.15 o 
   2   2   7      942.46      983.06     40.83 o 
   3   2   7     1296.97     1259.25     45.39 o 
   4   2   7        8.53       25.23     40.22 o 
   5   2   7        6.32      -43.69     43.69 o 
   6   2   7      988.11     1060.82     52.73 o 
   7   2   7     1735.79     1737.24     59.46 o 
   8   2   7       75.23       64.94     45.94 o 
   9   2   7     2204.47     2221.38     64.68 o 
  10   2   7      208.45       97.32     45.92 o 
  11   2   7      152.82      104.70     48.31 o 
  12   2   7       27.97       45.57     47.41 o 
 -13   3   7      374.41      471.34     51.91 o 
 -12   3   7     1016.39     1066.33     56.43 o 
 -11   3   7      446.15      542.94     49.02 o 
 -10   3   7     2174.72     2136.63     63.22 o 
  -9   3   7      840.65      798.95     48.94 o 
  -8   3   7      383.83      391.00     41.46 o 
  -7   3   7     1830.14     1878.40     50.29 o 
  -6   3   7     1999.16     2047.94     52.90 o 
  -5   3   7        7.84       27.77     32.31 o 
  -4   3   7     3396.54     3534.55     67.53 o 
  -3   3   7     2418.46     2492.74     54.79 o 
  -2   3   7     4860.09     4787.66     80.22 o 
  -1   3   7     6929.60     6952.47    102.65 o 
   0   3   7     8388.84     8425.63    118.62 o 
   1   3   7      622.60      688.68     35.80 o 
   2   3   7     7535.30     7729.70    116.54 o 
   3   3   7      816.96      898.58     42.72 o 
   4   3   7      571.49      552.41     44.21 o 
   5   3   7     1363.43     1381.44     55.37 o 
   6   3   7     1884.44     1886.19     61.23 o 
   7   3   7      404.99      441.65     47.82 o 
   8   3   7     3366.82     3270.24     84.50 o 
   9   3   7      191.26      200.98     46.61 o 
  10   3   7       22.44      -19.91     57.06 o 
  11   3   7      126.09       96.66     48.18 o 
  12   3   7     1978.35     2066.55     65.94 o 
 -13   4   7     1981.47     2143.02     66.99 o 
 -12   4   7      498.79      539.20     54.82 o 
 -11   4   7      218.93      225.36     46.61 o 
 -10   4   7       63.34       71.01     49.11 o 
  -9   4   7      232.84      153.41     48.25 o 
  -8   4   7     1899.86     1950.08     52.06 o 
  -7   4   7     3051.51     3099.73     65.97 o 
  -6   4   7      747.90      726.51     42.53 o 
  -5   4   7      542.52      542.42     38.77 o 
  -4   4   7       13.66       -1.92     31.95 o 
  -3   4   7      206.16      174.94     32.51 o 
  -2   4   7      788.04      718.57     36.77 o 
  -1   4   7      466.27      372.76     34.19 o 
   0   4   7      653.38      635.59     35.78 o 
   1   4   7     2194.66     2144.85     53.14 o 
   2   4   7        4.01       10.18     36.76 o 
   3   4   7     1622.51     1666.66     56.04 o 
   4   4   7       14.27      -34.17     36.06 o 
   5   4   7       76.70       61.85     41.61 o 
   6   4   7     2365.85     2519.44     68.93 o 
   7   4   7      686.90      741.66     55.02 o 
   8   4   7     1372.83     1346.51     55.81 o 
   9   4   7     3416.57     3467.40    102.36 o 
  10   4   7     1241.98     1346.38     62.21 o 
  11   4   7       49.20       49.52     47.16 o 
  12   4   7      225.41      189.96     58.22 o 
 -13   5   7        1.77       28.53     48.68 o 
 -12   5   7      942.98     1002.40     54.79 o 
 -11   5   7     1793.16     1837.86     67.15 o 
 -10   5   7     3174.87     3219.41     84.67 o 
  -9   5   7     1242.45     1207.75     54.24 o 
  -8   5   7      982.84      971.40     43.66 o 
  -7   5   7       15.18      -35.25     35.25 o 
  -6   5   7     1121.28     1066.78     45.93 o 
  -5   5   7      670.50      644.32     39.72 o 
  -4   5   7       99.67       56.13     32.44 o 
  -3   5   7      193.48      211.24     33.01 o 
  -2   5   7      115.56      106.17     32.32 o 
  -1   5   7        0.47      -31.35     31.35 o 
   0   5   7      245.84      154.21     32.75 o 
   1   5   7        3.55      -29.28     36.40 o 
   2   5   7      127.15       94.12     37.27 o 
   3   5   7      710.62      749.85     51.67 o 
   4   5   7      253.07      170.97     38.10 o 
   5   5   7      959.36      898.22     47.69 o 
   6   5   7     1888.46     1815.06     60.66 o 
   7   5   7     4627.16     4414.59     98.86 o 
   8   5   7      920.58     1030.78     53.08 o 
   9   5   7      727.27      787.68     53.19 o 
  10   5   7      586.70      557.17     51.09 o 
  11   5   7     1250.23     1069.06     65.50 o 
  12   5   7     2135.84     2211.79     79.34 o 
 -13   6   7      392.57      387.18     62.62 o 
 -12   6   7        1.87      -52.33     52.33 o 
 -11   6   7      218.79      248.47     64.09 o 
 -10   6   7      131.10       73.83     53.63 o 
  -9   6   7     2968.67     3049.61     87.39 o 
  -8   6   7        1.99        9.70     36.82 o 
  -7   6   7      249.96      262.31     36.99 o 
  -6   6   7       13.79       40.29     35.12 o 
  -5   6   7     2189.84     2121.83     56.28 o 
  -4   6   7     3222.62     3212.84     67.48 o 
  -3   6   7     1874.31     1811.53     46.45 o 
  -2   6   7       25.42       -3.75     32.14 o 
  -1   6   7     2307.36     2497.36     54.57 o 
   0   6   7     1523.90     1604.12     47.46 o 
   1   6   7      653.61      585.63     40.76 o 
   2   6   7     2743.00     2724.44     63.98 o 
   3   6   7      577.28      637.82     46.64 o 
   4   6   7        4.93       35.91     37.72 o 
   5   6   7      452.21      409.48     45.59 o 
   6   6   7       71.78      -45.52     45.52 o 
   7   6   7      660.38      667.83     50.52 o 
   8   6   7     1267.79     1267.08     55.17 o 
   9   6   7        9.28      -10.09     47.52 o 
  10   6   7      656.75      542.70     50.95 o 
  11   6   7      760.01      676.47     63.33 o 
 -12   7   7      172.76      116.96     53.52 o 
 -11   7   7      335.35      255.59     53.03 o 
 -10   7   7        6.72      -27.78     49.59 o 
  -9   7   7     2315.27     2345.59     66.62 o 
  -8   7   7     2555.35     2606.77     60.92 o 
  -7   7   7       43.00       43.09     36.22 o 
  -6   7   7      518.46      554.67     38.89 o 
  -5   7   7        1.43       22.03     37.92 o 
  -4   7   7      101.63      108.51     36.17 o 
  -3   7   7     3524.01     3524.43     68.73 o 
  -2   7   7     3915.34     4076.27     73.35 o 
  -1   7   7      448.20      474.75     38.24 o 
   0   7   7        3.75      -36.62     36.62 o 
   1   7   7      249.05      233.23     38.98 o 
   2   7   7       23.80      -15.15     38.69 o 
   3   7   7     4609.68     4393.46     86.33 o 
   4   7   7     7962.48     7939.06    125.26 o 
   5   7   7       35.40      -38.47     38.47 o 
   6   7   7      328.23      249.67     44.18 o 
   7   7   7        4.33       16.08     46.47 o 
   8   7   7     1182.76     1206.83     57.77 o 
   9   7   7     1097.17     1032.38     58.37 o 
  10   7   7     1469.12     1564.49     71.56 o 
  11   7   7       20.72        2.29     58.00 o 
 -12   8   7      708.84      694.83     61.72 o 
 -11   8   7     1741.92     1824.37     88.27 o 
 -10   8   7      199.85      175.12     50.85 o 
  -9   8   7     1568.28     1602.68     59.20 o 
  -8   8   7      602.72      734.64     45.88 o 
  -7   8   7      188.49      122.26     37.29 o 
  -6   8   7      277.46      222.72     36.88 o 
  -5   8   7     4514.90     4739.62     97.28 o 
  -4   8   7      282.41      229.61     39.33 o 
  -3   8   7     2368.94     2384.67     56.36 o 
  -2   8   7       67.61       92.07     36.21 o 
  -1   8   7        7.45       -4.66     35.46 o 
   0   8   7       52.55       21.44     37.86 o 
   1   8   7     3304.86     3425.20     73.22 o 
   2   8   7      223.67      160.70     38.99 o 
   3   8   7       69.74       13.70     38.75 o 
   4   8   7       25.21       91.61     39.40 o 
   5   8   7      660.53      594.13     42.63 o 
   6   8   7       29.49      -15.72     56.89 o 
   7   8   7     2513.46     2624.11     74.58 o 
   8   8   7      615.37      667.02     53.16 o 
   9   8   7      112.71       93.63     48.30 o 
  10   8   7      203.86      175.62     58.74 o 
  11   8   7      870.91      938.17     66.75 o 
 -12   9   7       35.00       11.06     56.51 o 
 -11   9   7      517.99      468.45     55.27 o 
 -10   9   7      775.64      820.15     58.74 o 
  -9   9   7       92.52       77.52     42.65 o 
  -8   9   7       64.76       86.86     41.90 o 
  -7   9   7      281.71      329.91     39.00 o 
  -6   9   7      312.15      277.11     38.04 o 
  -5   9   7      372.25      337.84     41.22 o 
  -4   9   7     1014.06     1031.03     46.15 o 
  -3   9   7      644.13      689.73     47.42 o 
  -2   9   7      154.98       87.55     40.14 o 
  -1   9   7     2076.53     2161.38     56.42 o 
   0   9   7     2008.57     1945.14     54.47 o 
   1   9   7      221.15      236.54     39.81 o 
   2   9   7      612.76      590.31     42.69 o 
   3   9   7      575.06      553.93     42.66 o 
   4   9   7      486.07      450.53     42.09 o 
   5   9   7      451.98      413.38     42.25 o 
   6   9   7      705.09      775.04     48.76 o 
   7   9   7        0.04      -41.33     49.11 o 
   8   9   7      314.70      286.81     50.19 o 
   9   9   7        0.23      -58.76     58.76 o 
  10   9   7       41.15       14.16     61.75 o 
 -11  10   7       49.96      -25.99     55.15 o 
 -10  10   7       15.12      -11.12     47.82 o 
  -9  10   7      290.47      375.66     45.24 o 
  -8  10   7     1198.55     1269.12     69.34 o 
  -7  10   7     1412.76     1460.03     49.09 o 
  -6  10   7       14.77       -6.63     36.42 o 
  -5  10   7      170.23      141.54     40.67 o 
  -4  10   7      241.32      216.51     44.95 o 
  -3  10   7        9.49      -53.70     53.70 o 
  -2  10   7      124.18       90.87     43.45 o 
  -1  10   7       50.73       16.07     38.71 o 
   0  10   7       29.76       -0.05     38.83 o 
   1  10   7       28.81        1.30     39.29 o 
   2  10   7      749.37      672.76     43.76 o 
   3  10   7      253.04      162.83     40.80 o 
   4  10   7      670.28      681.90     46.10 o 
   5  10   7      101.72        3.36     40.52 o 
   6  10   7     1069.54     1240.10     59.12 o 
   7  10   7      190.06      253.62     50.91 o 
   8  10   7     1014.74     1091.00     57.28 o 
   9  10   7     1542.44     1504.34     72.58 o 
  10  10   7     1161.40     1188.25     89.15 o 
 -11  11   7     1330.99     1366.26     67.76 o 
 -10  11   7      889.08      845.35     54.61 o 
  -9  11   7      541.05      494.14     46.37 o 
  -8  11   7        0.75      -30.28     42.45 o 
  -7  11   7      185.23      134.50     39.26 o 
  -6  11   7      569.56      571.31     40.94 o 
  -5  11   7       29.68       -8.45     45.36 o 
  -4  11   7      220.00      218.88     47.44 o 
  -3  11   7       36.55      -47.08     47.08 o 
  -2  11   7       24.42       -3.70     46.85 o 
  -1  11   7       21.45       49.67     44.44 o 
   0  11   7        4.97      -17.94     39.64 o 
   1  11   7        0.70      -39.42     39.42 o 
   2  11   7       21.54       26.74     40.23 o 
   3  11   7      783.39      848.51     46.22 o 
   4  11   7      102.04       75.37     41.32 o 
   5  11   7      525.85      468.64     43.40 o 
   6  11   7     1817.94     1922.65     62.31 o 
   7  11   7     1670.44     1668.61     64.30 o 
   8  11   7      388.50      246.49     61.19 o 
   9  11   7       96.83      137.51     61.49 o 
 -10  12   7     1514.19     1590.70     65.53 o 
  -9  12   7     1095.52     1166.93     52.90 o 
  -8  12   7      127.39       73.93     44.13 o 
  -7  12   7     1073.94     1125.84     46.78 o 
  -6  12   7       35.70      -46.82     46.82 o 
  -5  12   7     1905.73     1964.10     63.04 o 
  -4  12   7     5045.82     5039.67    110.17 o 
  -3  12   7      981.63      929.64     55.87 o 
  -2  12   7        1.96      -35.81     48.07 o 
  -1  12   7     3032.48     3173.90     81.01 o 
   0  12   7     1815.19     1994.79     61.68 o 
   1  12   7     1136.29     1097.36     49.05 o 
   2  12   7     2657.60     2719.00     66.39 o 
   3  12   7     1724.19     1780.68     54.99 o 
   4  12   7       51.60       97.55     42.60 o 
   5  12   7      170.52      137.70     42.48 o 
   6  12   7      740.10      775.03     52.15 o 
   7  12   7        2.61       -8.14     49.45 o 
   8  12   7     2483.26     2368.39     83.73 o 
   9  12   7       58.82       56.61     62.33 o 
 -10  13   7       65.89       -7.37     52.31 o 
  -9  13   7      468.05      365.91     47.33 o 
  -8  13   7     1775.24     1867.28     64.48 o 
  -7  13   7      138.71      100.14     49.19 o 
  -6  13   7        2.80       -8.31     47.74 o 
  -5  13   7       93.50      139.44     51.20 o 
  -4  13   7      509.71      510.15     53.65 o 
  -3  13   7     2701.03     2774.93     77.85 o 
  -2  13   7     4736.04     4894.26    107.97 o 
  -1  13   7      477.52      552.29     53.45 o 
   0  13   7       46.95       -4.37     49.31 o 
   1  13   7       13.52       11.05     45.80 o 
   2  13   7       41.04       76.27     42.66 o 
   3  13   7     4557.91     4649.71     91.95 o 
   4  13   7     5152.82     5309.11     98.93 o 
   5  13   7       13.34       14.77     44.49 o 
   6  13   7      707.60      683.23     52.15 o 
   7  13   7      540.58      570.64     58.25 o 
   8  13   7      106.18       77.52     79.87 o 
  -9  14   7     1651.34     1895.27     69.80 o 
  -8  14   7     3272.53     3464.41     85.30 o 
  -7  14   7      140.55      115.51     52.58 o 
  -6  14   7      926.91      961.67     58.83 o 
  -5  14   7     1967.43     2022.51     69.57 o 
  -4  14   7       67.06       75.03     54.62 o 
  -3  14   7      869.39      936.43     66.65 o 
  -2  14   7      141.27       95.30     51.84 o 
  -1  14   7      313.69      240.64     52.97 o 
   0  14   7      276.46      180.61     52.50 o 
   1  14   7     1386.90     1416.39     61.30 o 
   2  14   7       61.33       -7.79     54.15 o 
   3  14   7       58.55      145.24     44.24 o 
   4  14   7      653.15      678.13     47.67 o 
   5  14   7      749.45      811.14     55.85 o 
   6  14   7      152.76      139.17     45.46 o 
   7  14   7     2158.47     2045.66     73.36 o 
   8  14   7     1194.27     1133.78    162.13 o 
  -8  15   7      257.78      346.27     55.41 o 
  -7  15   7       46.83      -54.59     54.73 o 
  -6  15   7        2.04      -53.01     53.01 o 
  -5  15   7      413.62      355.66     64.88 o 
  -4  15   7      208.51      149.73     53.89 o 
  -3  15   7        3.04      -52.54     52.54 o 
  -2  15   7      627.28      665.17     57.03 o 
  -1  15   7       11.21      -17.30     52.45 o 
   0  15   7       20.70      -51.74     51.74 o 
   1  15   7        0.42        5.66     52.00 o 
   2  15   7       16.02       24.86     51.85 o 
   3  15   7      354.91      318.40     50.34 o 
   4  15   7     1571.28     1648.97     69.14 o 
   5  15   7        0.01      -45.78     45.78 o 
   6  15   7      371.31      390.93     53.02 o 
   7  15   7      162.35      161.94     58.53 o 
  -7  16   7      433.07      530.91     57.40 o 
  -6  16   7      388.19      375.22     56.78 o 
  -5  16   7     2158.66     2303.11     74.86 o 
  -4  16   7      704.84      689.65     58.86 o 
  -3  16   7       64.67       -7.03     54.31 o 
  -2  16   7        7.93      -41.12     53.98 o 
  -1  16   7       39.00       41.05     54.12 o 
   0  16   7     1327.29     1320.56     63.78 o 
   1  16   7     1847.33     1894.86     68.81 o 
   2  16   7      280.19      271.11     54.41 o 
   3  16   7      303.69      348.15     56.91 o 
   4  16   7      118.40       96.35     52.13 o 
   5  16   7       40.58      -20.43     50.89 o 
   6  16   7      186.52      229.12     84.50 o 
  -6  17   7        5.57     -139.05    139.05 o 
  -5  17   7       31.82      -24.03     55.13 o 
  -4  17   7       59.23      -10.82     55.49 o 
  -3  17   7      150.78       86.81     55.73 o 
  -2  17   7      207.64      224.72     61.48 o 
  -1  17   7        6.61       -1.83     55.16 o 
   0  17   7      453.93      438.73     58.03 o 
   1  17   7      343.17      358.39     57.03 o 
   2  17   7       18.75      -54.02     54.02 o 
   3  17   7       36.78      -20.93     57.08 o 
   4  17   7      730.16      762.50     60.74 o 
  -3  18   7      261.50      157.01     58.37 o 
  -2  18   7       57.90       23.49     57.44 o 
  -1  18   7     2613.16     2839.66     85.49 o 
   0  18   7      476.55      541.60     60.13 o 
   1  18   7      114.76       15.44     56.83 o 
   2  18   7     1109.44     1123.93     67.41 o 
 -11   0   8       45.31      121.64     86.32 o 
 -10   0   8      200.93      183.48     84.30 o 
  -9   0   8      934.16      988.79     90.12 o 
  -8   0   8      125.52       87.24     77.73 o 
  -7   0   8     3156.06     3405.54    126.74 o 
  -6   0   8     2109.96     2081.87     89.51 o 
  -5   0   8       89.19       31.32     55.31 o 
  -4   0   8     4167.18     4213.10    114.64 o 
  -3   0   8      282.34      297.89     57.00 o 
  -2   0   8       17.33      -43.09     53.63 o 
  -1   0   8     6094.70     6455.35    145.11 o 
   0   0   8     2307.69     2492.12     91.54 o 
   1   0   8      886.27      958.92     73.59 o 
   2   0   8      752.84      711.10     79.71 o 
   3   0   8     1113.28     1191.77     87.24 o 
   4   0   8     1353.47     1538.94     92.75 o 
   5   0   8     2150.66     2209.03    102.22 o 
   6   0   8     1259.62     1297.03    107.13 o 
   7   0   8      159.25       67.63     78.06 o 
   8   0   8      318.93      212.58     79.73 o 
   9   0   8       17.12      -55.90     77.07 o 
 -11   1   8      284.36      311.60    127.49 o 
 -10   1   8      364.79      418.45     61.01 o 
  -9   1   8      100.07       76.06     57.17 o 
  -8   1   8      928.83      897.06     61.60 o 
  -7   1   8        6.38      -34.30     52.40 o 
  -6   1   8        2.67      -45.71     45.71 o 
  -5   1   8        4.22      -38.31     38.31 o 
  -4   1   8      389.47      425.55     41.18 o 
  -3   1   8     1657.96     1663.91     50.83 o 
  -2   1   8     1260.40     1293.13     47.38 o 
  -1   1   8       15.88       62.75     38.71 o 
   0   1   8      463.76      510.45     41.07 o 
   1   1   8       84.38       69.99     41.59 o 
   2   1   8        5.78      -22.00     48.31 o 
   3   1   8     1229.30     1314.52     62.63 o 
   4   1   8     2051.78     2007.79     70.38 o 
   5   1   8      539.17      503.97     57.16 o 
   6   1   8     2457.78     2667.07     78.13 o 
   7   1   8      442.28      480.80     57.35 o 
   8   1   8        2.34      -41.71     56.19 o 
   9   1   8       15.06      -54.01     54.01 o 
 -10   2   8      570.82      689.76     62.93 o 
  -9   2   8     1196.71     1336.94     73.12 o 
  -8   2   8     2413.09     2425.88     77.39 o 
  -7   2   8     1463.94     1443.13     61.52 o 
  -6   2   8       32.31      -43.65     43.65 o 
  -5   2   8     2572.97     2622.28     64.64 o 
  -4   2   8      780.73      720.28     43.10 o 
  -3   2   8      134.79       74.93     40.87 o 
  -2   2   8      581.74      517.46     41.45 o 
  -1   2   8      116.51       50.99     38.29 o 
   0   2   8        4.66        2.53     41.12 o 
   1   2   8     1139.06     1115.17     51.15 o 
   2   2   8     1348.83     1296.44     58.41 o 
   3   2   8       22.97       35.40     52.59 o 
   4   2   8      447.66      484.62     55.89 o 
   5   2   8        8.89      -53.86     53.86 o 
   6   2   8       73.45       66.30     55.03 o 
   7   2   8     1296.09     1422.95     65.51 o 
   8   2   8     2459.75     2554.49     75.97 o 
   9   2   8      231.13      268.63     55.41 o 
 -10   3   8      390.30      455.85     55.70 o 
  -9   3   8       32.98      -40.37     56.98 o 
  -8   3   8       16.43      -22.41     54.99 o 
  -7   3   8       38.13      -50.23     50.23 o 
  -6   3   8       73.63       26.57     44.70 o 
  -5   3   8        9.55       -2.78     41.72 o 
  -4   3   8      418.68      290.82     43.16 o 
  -3   3   8      574.77      544.02     41.80 o 
  -2   3   8      597.11      544.43     41.67 o 
  -1   3   8      117.91       43.59     44.96 o 
   0   3   8      287.21      262.09     43.10 o 
   1   3   8      195.70      196.31     45.05 o 
   2   3   8     1396.81     1355.91     58.87 o 
   3   3   8        8.52      -48.87     48.87 o 
   4   3   8      299.90      287.39     55.21 o 
   5   3   8        7.90      -54.18     54.18 o 
   6   3   8        0.17      -29.65     54.63 o 
   7   3   8        6.84       44.05     55.71 o 
   8   3   8     1009.47     1046.83     61.78 o 
   9   3   8        0.91       32.10     53.92 o 
 -10   4   8       19.99      -52.24     52.24 o 
  -9   4   8     1381.37     1608.07     70.50 o 
  -8   4   8      314.39      354.03     57.06 o 
  -7   4   8      441.59      406.47     52.72 o 
  -6   4   8     1286.68     1340.22     55.22 o 
  -5   4   8     1095.63     1244.63     53.49 o 
  -4   4   8      293.55      239.31     43.08 o 
  -3   4   8     2177.11     2399.02     62.41 o 
  -2   4   8        2.47      -35.40     38.31 o 
  -1   4   8       20.81      -15.42     41.63 o 
   0   4   8      790.01      845.25     49.64 o 
   1   4   8     2691.97     2727.11     69.97 o 
   2   4   8     1376.11     1432.78     54.80 o 
   3   4   8       52.46        7.64     49.51 o 
   4   4   8        1.30        9.99     53.65 o 
   5   4   8       39.55      -47.65     54.09 o 
   6   4   8      206.63      185.49     55.92 o 
   7   4   8     2579.34     2734.32     78.79 o 
   8   4   8       34.16       89.69     54.69 o 
   9   4   8      161.61      166.01     57.41 o 
 -10   5   8       92.87      128.28     53.53 o 
  -9   5   8      539.53      573.30     54.98 o 
  -8   5   8     1095.03     1132.63     61.28 o 
  -7   5   8       17.46       -5.38     46.12 o 
  -6   5   8      533.24      597.96     49.19 o 
  -5   5   8       30.84       -3.39     44.16 o 
  -4   5   8      124.64      134.60     42.83 o 
  -3   5   8     1701.21     1792.89     55.35 o 
  -2   5   8     1211.06     1333.86     51.12 o 
  -1   5   8        2.79       -0.75     44.11 o 
   0   5   8      215.60      155.77     45.36 o 
   1   5   8       20.45      -11.85     44.18 o 
   2   5   8       35.40        1.26     44.81 o 
   3   5   8      664.03      728.10     54.25 o 
   4   5   8     2073.82     2186.57     72.78 o 
   5   5   8       73.99       98.86     61.23 o 
   6   5   8      999.76     1084.49     62.15 o 
   7   5   8       20.73       -5.31     55.10 o 
   8   5   8      600.44      667.13     58.88 o 
 -10   6   8      162.03      159.92     53.99 o 
  -9   6   8      271.53      274.86     55.22 o 
  -8   6   8      531.03      557.09     55.98 o 
  -7   6   8     1630.15     1628.51     59.06 o 
  -6   6   8      802.37      832.28     51.30 o 
  -5   6   8      200.71      109.30     45.52 o 
  -4   6   8      300.13      206.34     46.96 o 
  -3   6   8     1119.27     1164.79     54.27 o 
  -2   6   8      303.16      323.05     43.87 o 
  -1   6   8     2314.33     2479.27     65.84 o 
   0   6   8      854.38      921.41     50.63 o 
   1   6   8      728.14      729.27     49.38 o 
   2   6   8      311.50      262.44     46.68 o 
   3   6   8      310.99      274.52     51.82 o 
   4   6   8      288.95      229.95     55.92 o 
   5   6   8     1682.60     1700.50     68.07 o 
   6   6   8      760.58      824.73     60.63 o 
   7   6   8      141.39       59.36     55.65 o 
   8   6   8      945.27      944.40     78.21 o 
  -9   7   8      267.11      181.28     52.16 o 
  -8   7   8      350.15      357.37     55.35 o 
  -7   7   8       85.14       91.51     47.88 o 
  -6   7   8      210.73      172.34     54.51 o 
  -5   7   8      127.79      -15.13     45.06 o 
  -4   7   8       60.26      -38.00     49.77 o 
  -3   7   8        0.95      -42.33     48.99 o 
  -2   7   8      931.39      922.45     57.85 o 
  -1   7   8       14.07      -44.78     44.78 o 
   0   7   8      558.62      570.00     48.72 o 
   1   7   8       56.43      -44.91     45.18 o 
   2   7   8       40.13      -17.29     45.60 o 
   3   7   8      113.38       70.66     46.26 o 
   4   7   8       79.44       74.36     51.79 o 
   5   7   8      379.88      254.32     56.66 o 
   6   7   8     1758.20     1739.84     68.54 o 
   7   7   8      911.87      961.11     61.43 o 
   8   7   8      257.31      364.34     59.04 o 
  -9   8   8     1315.32     1419.68     62.50 o 
  -8   8   8     1404.86     1484.55     64.81 o 
  -7   8   8      603.74      588.33     58.94 o 
  -6   8   8        7.84       -6.80     46.77 o 
  -5   8   8        1.91       31.73     51.93 o 
  -4   8   8       33.28      -32.66     50.55 o 
  -3   8   8       86.36       20.98     53.79 o 
  -2   8   8      164.72       62.93     50.28 o 
  -1   8   8       44.49       -5.95     50.28 o 
   0   8   8       13.07        1.07     45.62 o 
   1   8   8       35.43        4.88     46.05 o 
   2   8   8      264.29      161.40     49.92 o 
   3   8   8       49.39      -44.63     46.22 o 
   4   8   8      236.80      187.64     52.11 o 
   5   8   8      283.84      207.64     59.26 o 
   6   8   8        6.96      -54.96     54.96 o 
   7   8   8      602.69      662.22     62.89 o 
  -8   9   8      122.32      105.75     54.42 o 
  -7   9   8      180.76      167.77     49.35 o 
  -6   9   8       37.60      -43.91     53.19 o 
  -5   9   8       33.91       40.60     52.62 o 
  -4   9   8     1886.09     1986.66     89.76 o 
  -3   9   8     1856.28     1922.88     71.44 o 
  -2   9   8     2279.87     2311.70     75.04 o 
  -1   9   8      869.41      951.97     63.57 o 
   0   9   8     1200.08     1218.34     59.81 o 
   1   9   8     1286.10     1400.61     62.67 o 
   2   9   8     2971.89     3227.73     84.08 o 
   3   9   8      852.51      922.29     54.62 o 
   4   9   8      201.37       54.28     52.36 o 
   5   9   8       18.01      -55.91     55.91 o 
   6   9   8       31.71       19.60     58.97 o 
   7   9   8       69.72       31.64     58.38 o 
  -8  10   8        2.05      -44.90     44.90 o 
  -7  10   8       20.29      -53.49     53.49 o 
  -6  10   8     1618.36     1670.26     66.72 o 
  -5  10   8     2945.26     3133.87    103.98 o 
  -4  10   8       10.12        5.55     57.34 o 
  -3  10   8      131.17      164.53     56.75 o 
  -2  10   8      114.06       97.72     55.82 o 
  -1  10   8       33.49      -54.45     54.45 o 
   0  10   8     1050.43     1192.18     77.57 o 
   1  10   8     4687.15     4868.92     99.01 o 
   2  10   8      213.90      217.41     49.25 o 
   3  10   8      499.95      579.39     50.74 o 
   4  10   8       52.98      -19.23     52.56 o 
   5  10   8      107.12       90.85     64.91 o 
   6  10   8      783.72      793.13     64.44 o 
  -7  11   8       77.81      101.11     55.14 o 
  -6  11   8     1437.32     1536.62     70.08 o 
  -5  11   8       84.65       82.02     58.03 o 
  -4  11   8       14.30      -36.39     56.94 o 
  -3  11   8      919.05      913.42     72.12 o 
  -2  11   8      747.99      729.14     61.71 o 
  -1  11   8       10.11      -25.73     56.08 o 
   0  11   8      515.66      574.19     68.77 o 
   1  11   8       15.01       10.33     52.65 o 
   2  11   8      210.16      131.06     48.87 o 
   3  11   8       26.38      -46.26     48.54 o 
   4  11   8     3370.70     3549.83     88.30 o 
   5  11   8      114.22       99.17     53.45 o 
  -6  12   8      187.30      119.21     59.37 o 
  -5  12   8      912.78      945.34     65.11 o 
  -4  12   8       45.12      -57.73     57.73 o 
  -3  12   8       42.82       -9.56     58.35 o 
  -2  12   8       22.14      -54.48     66.10 o 
  -1  12   8      213.42      269.41     58.93 o 
   0  12   8      129.14       64.36     57.85 o 
   1  12   8       51.26       96.49     58.03 o 
   2  12   8       19.87       14.47     53.68 o 
   3  12   8      251.50      207.28     54.55 o 
   4  12   8      276.13      239.36     54.67 o 
  -5  13   8       26.45      -58.40     59.00 o 
  -4  13   8      161.01       87.50     60.34 o 
  -3  13   8      998.10      982.15     66.04 o 
  -2  13   8      135.96       61.44     59.88 o 
  -1  13   8      170.11      231.29     59.83 o 
   0  13   8       83.63      -35.80     58.85 o 
   1  13   8       33.96       -6.70     58.39 o 
   2  13   8       45.80      -28.24     57.94 o 
   3  13   8     1675.61     1911.39     74.60 o 
  -3  14   8      774.16      704.25     75.40 o 
  -2  14   8        3.57      -59.76     59.76 o 
  -1  14   8       55.48       66.81     60.44 o 
   0  14   8        4.26      -30.89     59.68 o 
   1  14   8      123.09      112.74     60.54 o 
  -5   1   9      298.37      301.84     57.92 o 
  -4   1   9       12.57       23.78     48.82 o 
  -3   1   9     1113.87     1227.46     53.17 o 
  -2   1   9      111.71       16.28     48.80 o 
  -1   1   9       11.38      -56.31     56.31 o 
   0   1   9       21.75      -65.22     65.22 o 
   1   1   9       46.81       27.01     62.03 o 
   2   1   9        0.60      -62.11     62.11 o 
   3   1   9      426.54      471.04     65.87 o 
   4   1   9      971.91     1071.36    116.48 o 
  -5   2   9     1105.91     1123.64     64.37 o 
  -4   2   9        1.75       76.94     49.43 o 
  -3   2   9      177.40      218.54     54.62 o 
  -2   2   9       61.40      104.37     49.31 o 
  -1   2   9       26.18        5.41     56.93 o 
   0   2   9      227.99      168.17     58.34 o 
   1   2   9      828.42      827.35     67.80 o 
   2   2   9       35.95      211.71     63.90 o 
   3   2   9      353.79      389.36     65.27 o 
  -5   3   9       64.45      137.65     56.76 o 
  -4   3   9     5388.62     5835.32    122.01 o 
  -3   3   9     1037.62     1263.61     62.05 o 
  -2   3   9      365.12      329.35     53.36 o 
  -1   3   9       23.91      -51.23     51.23 o 
   0   3   9       60.80       10.73     57.50 o 
   1   3   9      646.96      877.55     67.93 o 
   2   3   9     5425.23     5909.81    131.93 o 
   3   3   9     1109.13     1231.53     72.20 o 
  -5   4   9      816.65      788.20    147.61 o 
  -4   4   9       50.40      186.29     58.16 o 
  -3   4   9        4.41      -35.34     56.07 o 
  -2   4   9       31.94      -55.68     56.23 o 
  -1   4   9       40.17      -51.45     51.45 o 
   0   4   9       86.57      -51.77     57.39 o 
   1   4   9       84.39       65.67     58.48 o 
   2   4   9       28.48      127.32     63.75 o 
   3   4   9      510.33      445.61     65.87 o 
  -4   5   9       52.36       72.59     57.69 o 
  -3   5   9       60.12       74.91     60.49 o 
  -2   5   9       16.07      -58.55     67.13 o 
  -1   5   9        0.74      -51.96     56.59 o 
   0   5   9        0.09       -0.47     57.61 o 
   1   5   9       22.63       11.90     58.33 o 
   2   5   9      105.71       68.32     63.14 o 
  -3   6   9        8.85      106.18     61.61 o 
  -2   6   9       56.98       72.42     61.58 o 
  -1   6   9     1049.67     1037.55     64.97 o 
   0   6   9      375.78      410.97     55.36 o 
   1   6   9      191.08      103.65     59.40 o 
  -1   7   9      223.79      340.69    252.18 o 
                                                 
